# Supplementary material for: Ethyl 4-hy­droxy-1-methyl-5-oxo-2-phenyl­pyrrolidine-3-carboxyl­ate 1.25-hydrate
Source: Acta Crystallogr Sect E Struct Rep Online. 2013 Jan 26;69(Pt 2):o293–4. doi: 10.1107/S1600536813001943 (PMC3569816; doi:10.1107/S1600536813001943)
Supplement: Supplementary file 1 [file e-69-0o293-sup1.cif]

##############################################################################
#                                                                            #
# This CIF contains the data in a paper accepted for publication in          #
# Acta Crystallographica Section E. It conforms to the requirements of       #
# Notes for Authors for Acta Crystallographica Section E, and has been       #
# peer reviewed under the auspices of the IUCr Commission on Journals.       #
#                                                                            #
# Full details of the Crystallographic Information File format               #
# are given in the paper "The Crystallographic Information File (CIF):       #
# a New Standard Archive File for Crystallography" by S. R. Hall, F. H.      #
# Allen and I. D. Brown [Acta Cryst. (1991), A47, 655-685].                  #
#                                                                            #
# The current version of the core CIF dictionary is obtainable from          #
# ftp://ftp.iucr.org/pub/cif_core.dic.                                       #
#                                                                            #
# Software is freely available for graphical display of the structure(s)     #
# in this CIF. For information consult the CIF software page                 #
# http://www.iucr.org/resources/cif/software.                                #
#                                                                            #
# This file may be used for bona fide research purposes within the           #
# scientific community so long as proper attribution is given to the journal # 
# article from which it was obtained.                                        #
#                                                                            #
##############################################################################
data_I
_audit_creation_method     SHELXL-97
_chemical_name_systematic
;
Ethyl 4-hydroxy-1-methyl-5-oxo-2-phenylpyrrolidine-3-carboxylate 1.25-hydrate
;
_chemical_name_common     ?
_chemical_formula_moiety     'C14 H17 N O4, 1.25(H2 O)'
_chemical_formula_sum     'C14 H19.5 N1 O5.25'
_chemical_formula_iupac     'C14 H17 N O4, 1.25H2 O'
_chemical_formula_weight     285.81
_chemical_melting_point     ?
_symmetry_cell_setting     triclinic
_symmetry_space_group_name_H-M     'P -1'
_symmetry_space_group_name_Hall     '-P 1'
loop_
    _symmetry_equiv_pos_as_xyz
    'x, y, z'
    '-x, -y, -z'
_cell_length_a     10.3669(2)
_cell_length_b     15.7466(3)
_cell_length_c     18.4539(3)
_cell_angle_alpha     77.3730(10)
_cell_angle_beta     80.4250(10)
_cell_angle_gamma     87.0580(10)
_cell_volume     2898.31(9)
_cell_formula_units_Z     8
_cell_measurement_reflns_used     9907
_cell_measurement_theta_min     2.36
_cell_measurement_theta_max     29.67
_cell_measurement_temperature     100(2)
_exptl_crystal_description     Block
_exptl_crystal_colour     colorless
_exptl_crystal_size_max     0.21
_exptl_crystal_size_mid     0.15
_exptl_crystal_size_min     0.09
_exptl_crystal_density_diffrn     1.310
_exptl_crystal_density_meas     ?
_exptl_crystal_density_method     'not measured'
_exptl_crystal_F_000     1220
_exptl_absorpt_coefficient_mu     0.100
_exptl_absorpt_correction_type     multi-scan
_exptl_absorpt_process_details     '(SADABS; Sheldrick, 1996)'
_exptl_absorpt_correction_T_min     0.9792
_exptl_absorpt_correction_T_max     0.9910
_exptl_special_details     ?
_diffrn_ambient_temperature     100(2)
_diffrn_radiation_type     MoK\a
_diffrn_radiation_wavelength     0.71073
_diffrn_radiation_source     'fine-focus sealed tube'
_diffrn_radiation_monochromator     graphite
_diffrn_measurement_device_type     'Bruker APEXII CCD'
_diffrn_measurement_method     '\f and \w scans'
_diffrn_detector_area_resol_mean     ?
_diffrn_reflns_number     22505
_diffrn_reflns_av_R_equivalents     0.0182
_diffrn_reflns_av_sigmaI/netI     0.0279
_diffrn_reflns_theta_min     1.93
_diffrn_reflns_theta_max     26.00
_diffrn_reflns_theta_full     26.00
_diffrn_measured_fraction_theta_max     0.988
_diffrn_measured_fraction_theta_full     0.988
_diffrn_reflns_limit_h_min     -12
_diffrn_reflns_limit_h_max     12
_diffrn_reflns_limit_k_min     -19
_diffrn_reflns_limit_k_max     19
_diffrn_reflns_limit_l_min     -22
_diffrn_reflns_limit_l_max     22
_refine_special_details
;
Refinement of <i>F</i>^2^ against ALL reflections. The weighted <i>R</i>-factor
<i>wR</i> and goodness of fit <i>S</i> are based on <i>F</i>^2^, conventional
<i>R</i>-factors <i>R</i> are based on <i>F</i>, with <i>F</i> set to zero for
negative <i>F</i>^2^. The threshold expression of <i>F</i>^2^ >
\s(<i>F</i>^2^) is used only for calculating <i>R</i>-factors(gt) <i>etc</i>.
and is not relevant to the choice of reflections for refinement.
<i>R</i>-factors based on <i>F</i>^2^ are statistically about twice as large
as those based on <i>F</i>, and <i>R</i>- factors based on ALL data will be
even larger.
;
_reflns_number_total     11260
_reflns_number_gt     9637
_reflns_threshold_expression     I>2sigma(I)
_refine_ls_structure_factor_coef     Fsqd
_refine_ls_matrix_type     full
_refine_ls_R_factor_all     0.0463
_refine_ls_R_factor_gt     0.0387
_refine_ls_wR_factor_gt     0.0985
_refine_ls_wR_factor_ref     0.1038
_refine_ls_goodness_of_fit_ref     1.021
_refine_ls_restrained_S_all     1.023
_refine_ls_number_reflns     11260
_refine_ls_number_parameters     780
_refine_ls_number_restraints     20
_refine_ls_hydrogen_treatment     mixed
_refine_ls_weighting_scheme     calc
_refine_ls_weighting_details
         'calc w=1/[\s^2^(Fo^2^)+(0.0505P)^2^+1.2863P] where P=(Fo^2^+2Fc^2^)/3'
_atom_sites_solution_hydrogens     geom
_atom_sites_solution_primary     direct
_atom_sites_solution_secondary     difmap
_refine_ls_shift/su_max     0.001
_refine_ls_shift/su_mean     0.000
_refine_diff_density_max     0.752
_refine_diff_density_min     -0.283
_refine_ls_extinction_method     none
_refine_ls_extinction_coef     ?
loop_
    _atom_type_symbol
    _atom_type_description
    _atom_type_scat_dispersion_real
    _atom_type_scat_dispersion_imag
    _atom_type_scat_source
    'C' 'C' 0.0033 0.0016
                         'International Tables Vol C Tables 4.2.6.8 and 6.1.1.4'
    'H' 'H' 0.0000 0.0000
                         'International Tables Vol C Tables 4.2.6.8 and 6.1.1.4'
    'N' 'N' 0.0061 0.0033
                         'International Tables Vol C Tables 4.2.6.8 and 6.1.1.4'
    'O' 'O' 0.0106 0.0060
                         'International Tables Vol C Tables 4.2.6.8 and 6.1.1.4'
_computing_data_collection     'APEX2 (Bruker, 2007)'
_computing_cell_refinement     'SAINT (Bruker, 2007)'
_computing_data_reduction     'SAINT (Bruker, 2007)'
_computing_structure_solution     'SHELXS97 (Sheldrick, 2008)'
_computing_structure_refinement     'SHELXL97 (Sheldrick, 2008)'
_computing_molecular_graphics     'X-SEED (Barbour, 2001)'
_computing_publication_material
                        'SHELXL97 (Sheldrick, 2008) and publCIF (Westrip, 2010)'
loop_
    _atom_site_type_symbol
    _atom_site_label
    _atom_site_fract_x
    _atom_site_fract_y
    _atom_site_fract_z
    _atom_site_U_iso_or_equiv
    _atom_site_adp_type
    _atom_site_calc_flag
    _atom_site_refinement_flags
    _atom_site_occupancy
    _atom_site_symmetry_multiplicity
    _atom_site_disorder_assembly
    _atom_site_disorder_group
    O O1A 0.64901(10) 0.04071(7) 0.45502(6) 0.0238(2) Uani d . 1 1 . .
    O O2A 0.49840(11) 0.20181(7) 0.41628(6) 0.0242(2) Uani d D 1 1 . .
    H H2A 0.4372(17) 0.2196(13) 0.4425(10) 0.036 Uiso d D 1 1 . .
    O O3A 0.64351(10) 0.21091(7) 0.26500(6) 0.0220(2) Uani d . 1 1 . .
    O O4A 0.45909(10) 0.25338(6) 0.21664(6) 0.0202(2) Uani d . 1 1 . .
    N N1A 0.58255(11) 0.01013(8) 0.35122(7) 0.0188(3) Uani d . 1 1 . .
    C C1A 0.64186(17) -0.07648(10) 0.35670(10) 0.0303(4) Uani d . 1 1 . .
    H H1AA 0.6888 -0.0900 0.3999 0.045 Uiso calc R 1 1 . .
    H H1AB 0.7033 -0.0783 0.3105 0.045 Uiso calc R 1 1 . .
    H H1AC 0.5734 -0.1194 0.3634 0.045 Uiso calc R 1 1 . .
    C C2A 0.57953(13) 0.05509(9) 0.40585(8) 0.0180(3) Uani d . 1 1 . .
    C C3A 0.47030(13) 0.12313(9) 0.39841(8) 0.0174(3) Uani d . 1 1 . .
    H H3A 0.3904 0.0985 0.4334 0.021 Uiso calc R 1 1 . .
    C C4A 0.44481(13) 0.13153(9) 0.31760(8) 0.0157(3) Uani d . 1 1 . .
    H H4A 0.3501 0.1440 0.3144 0.019 Uiso calc R 1 1 . .
    C C5A 0.48550(13) 0.04019(9) 0.30133(8) 0.0167(3) Uani d . 1 1 . .
    H H5A 0.4080 0.0013 0.3183 0.020 Uiso calc R 1 1 . .
    C C6A 0.53553(14) 0.04127(9) 0.21912(8) 0.0171(3) Uani d . 1 1 . .
    C C7A 0.44476(14) 0.03707(9) 0.17244(8) 0.0200(3) Uani d . 1 1 . .
    H H7A 0.3546 0.0307 0.1929 0.024 Uiso calc R 1 1 . .
    C C8A 0.48543(15) 0.04213(10) 0.09585(9) 0.0228(3) Uani d . 1 1 . .
    H H8A 0.4227 0.0400 0.0642 0.027 Uiso calc R 1 1 . .
    C C9A 0.61664(15) 0.05028(10) 0.06559(9) 0.0230(3) Uani d . 1 1 . .
    H H9A 0.6442 0.0536 0.0133 0.028 Uiso calc R 1 1 . .
    C C10A 0.70755(14) 0.05353(10) 0.11199(9) 0.0228(3) Uani d . 1 1 . .
    H H10A 0.7979 0.0582 0.0916 0.027 Uiso calc R 1 1 . .
    C C11A 0.66731(14) 0.04995(9) 0.18827(8) 0.0205(3) Uani d . 1 1 . .
    H H11A 0.7301 0.0534 0.2195 0.025 Uiso calc R 1 1 . .
    C C12A 0.52894(13) 0.20185(9) 0.26489(8) 0.0164(3) Uani d . 1 1 . .
    C C13A 0.53044(16) 0.32175(10) 0.16058(9) 0.0250(3) Uani d . 1 1 . .
    H H13C 0.5960 0.3461 0.1834 0.030 Uiso calc R 1 1 . .
    H H13D 0.4689 0.3693 0.1437 0.030 Uiso calc R 1 1 . .
    C C14A 0.59860(16) 0.28733(10) 0.09366(9) 0.0270(3) Uani d . 1 1 . .
    H H14D 0.6651 0.2439 0.1096 0.040 Uiso calc R 1 1 . .
    H H14E 0.6405 0.3354 0.0553 0.040 Uiso calc R 1 1 . .
    H H14F 0.5344 0.2603 0.0727 0.040 Uiso calc R 1 1 . .
    O O1B 0.13260(10) 0.11970(7) 0.45539(6) 0.0224(2) Uani d . 1 1 . .
    O O2B -0.00506(10) -0.01771(7) 0.41779(6) 0.0200(2) Uani d D 1 1 . .
    H H2B -0.0561(16) -0.0427(12) 0.4561(9) 0.030 Uiso d D 1 1 . .
    O O3B 0.14893(9) 0.03902(7) 0.27056(6) 0.0219(2) Uani d . 1 1 . .
    O O4B -0.02826(10) 0.01861(7) 0.22088(6) 0.0218(2) Uani d . 1 1 . .
    N N1B 0.07124(11) 0.20140(8) 0.34704(7) 0.0178(2) Uani d . 1 1 . .
    C C1B 0.12896(16) 0.28289(10) 0.34959(9) 0.0259(3) Uani d . 1 1 . .
    H H1BA 0.0596 0.3267 0.3554 0.039 Uiso calc R 1 1 . .
    H H1BB 0.1894 0.3032 0.3028 0.039 Uiso calc R 1 1 . .
    H H1BC 0.1767 0.2736 0.3923 0.039 Uiso calc R 1 1 . .
    C C2B 0.06659(13) 0.13149(9) 0.40419(8) 0.0172(3) Uani d . 1 1 . .
    C C3B -0.03891(13) 0.07115(9) 0.39767(8) 0.0167(3) Uani d . 1 1 . .
    H H3B -0.1214 0.0828 0.4309 0.020 Uiso calc R 1 1 . .
    C C4B -0.05891(13) 0.10050(9) 0.31525(8) 0.0163(3) Uani d . 1 1 . .
    H H4B -0.1517 0.0927 0.3098 0.020 Uiso calc R 1 1 . .
    C C5B -0.02377(13) 0.19877(9) 0.29672(8) 0.0167(3) Uani d . 1 1 . .
    H H5B -0.1037 0.2327 0.3126 0.020 Uiso calc R 1 1 . .
    C C6B 0.02584(14) 0.23547(9) 0.21441(8) 0.0169(3) Uani d . 1 1 . .
    C C7B -0.06444(14) 0.27310(10) 0.16819(8) 0.0208(3) Uani d . 1 1 . .
    H H7B -0.1540 0.2775 0.1891 0.025 Uiso calc R 1 1 . .
    C C8B -0.02433(15) 0.30423(10) 0.09168(9) 0.0244(3) Uani d . 1 1 . .
    H H8B -0.0866 0.3294 0.0605 0.029 Uiso calc R 1 1 . .
    C C9B 0.10633(16) 0.29868(10) 0.06066(9) 0.0246(3) Uani d . 1 1 . .
    H H9B 0.1336 0.3199 0.0083 0.029 Uiso calc R 1 1 . .
    C C10B 0.19687(15) 0.26215(10) 0.10625(9) 0.0227(3) Uani d . 1 1 . .
    H H10B 0.2866 0.2587 0.0851 0.027 Uiso calc R 1 1 . .
    C C11B 0.15721(14) 0.23044(9) 0.18279(8) 0.0200(3) Uani d . 1 1 . .
    H H11B 0.2199 0.2052 0.2137 0.024 Uiso calc R 1 1 . .
    C C12B 0.03408(13) 0.04982(9) 0.26770(8) 0.0165(3) Uani d . 1 1 . .
    C C13B 0.05179(17) -0.02891(10) 0.16992(9) 0.0288(4) Uani d . 1 1 . .
    H H13E -0.0025 -0.0723 0.1579 0.035 Uiso calc R 1 1 . .
    H H13F 0.1231 -0.0605 0.1948 0.035 Uiso calc R 1 1 . .
    C C14B 0.10956(16) 0.03211(11) 0.09840(9) 0.0296(4) Uani d . 1 1 . .
    H H14G 0.0393 0.0663 0.0756 0.044 Uiso calc R 1 1 . .
    H H14H 0.1568 -0.0016 0.0633 0.044 Uiso calc R 1 1 . .
    H H14I 0.1701 0.0713 0.1098 0.044 Uiso calc R 1 1 . .
    O O1C -0.10524(10) 0.63323(7) 0.46461(6) 0.0221(2) Uani d . 1 1 . .
    O O2C 0.03047(10) 0.48233(6) 0.41740(6) 0.0204(2) Uani d D 1 1 . .
    H H2C 0.0678(17) 0.4530(11) 0.4525(9) 0.031 Uiso d D 1 1 . .
    O O3C -0.04204(10) 0.54456(7) 0.26963(6) 0.0211(2) Uani d . 1 1 . .
    O O4C 0.16347(10) 0.51174(7) 0.22014(6) 0.0211(2) Uani d . 1 1 . .
    N N1C 0.00350(11) 0.70649(8) 0.35085(7) 0.0177(2) Uani d . 1 1 . .
    C C1C -0.04334(16) 0.79432(10) 0.35577(9) 0.0259(3) Uani d . 1 1 . .
    H H1CA -0.0986 0.7928 0.4046 0.039 Uiso calc R 1 1 . .
    H H1CB -0.0944 0.8173 0.3154 0.039 Uiso calc R 1 1 . .
    H H1CC 0.0315 0.8319 0.3506 0.039 Uiso calc R 1 1 . .
    C C2C -0.01997(13) 0.63793(9) 0.40823(8) 0.0173(3) Uani d . 1 1 . .
    C C3C 0.08167(13) 0.56697(9) 0.39700(8) 0.0166(3) Uani d . 1 1 . .
    H H3C 0.1509 0.5699 0.4282 0.020 Uiso calc R 1 1 . .
    C C4C 0.14199(13) 0.59354(9) 0.31376(8) 0.0160(3) Uani d . 1 1 . .
    H H4C 0.2379 0.5798 0.3068 0.019 Uiso calc R 1 1 . .
    C C5C 0.11761(13) 0.69378(9) 0.29505(8) 0.0162(3) Uani d . 1 1 . .
    H H5C 0.1942 0.7229 0.3052 0.019 Uiso calc R 1 1 . .
    C C6C 0.09907(13) 0.73012(9) 0.21423(8) 0.0168(3) Uani d . 1 1 . .
    C C7C 0.21080(14) 0.75141(9) 0.16050(8) 0.0199(3) Uani d . 1 1 . .
    H H7C 0.2946 0.7460 0.1757 0.024 Uiso calc R 1 1 . .
    C C8C 0.20017(15) 0.78040(10) 0.08495(8) 0.0237(3) Uani d . 1 1 . .
    H H8C 0.2767 0.7940 0.0486 0.028 Uiso calc R 1 1 . .
    C C9C 0.07817(16) 0.78955(10) 0.06253(9) 0.0254(3) Uani d . 1 1 . .
    H H9C 0.0708 0.8099 0.0110 0.030 Uiso calc R 1 1 . .
    C C10C -0.03285(15) 0.76886(10) 0.11569(9) 0.0243(3) Uani d . 1 1 . .
    H H10C -0.1166 0.7752 0.1005 0.029 Uiso calc R 1 1 . .
    C C11C -0.02266(14) 0.73883(9) 0.19119(8) 0.0205(3) Uani d . 1 1 . .
    H H11C -0.0993 0.7242 0.2272 0.025 Uiso calc R 1 1 . .
    C C12C 0.07442(13) 0.54789(9) 0.26684(8) 0.0165(3) Uani d . 1 1 . .
    C C13C 0.11189(16) 0.47051(10) 0.16792(9) 0.0262(3) Uani d . 1 1 . .
    H H13G 0.0291 0.4411 0.1931 0.031 Uiso calc R 1 1 . .
    H H13H 0.1751 0.4259 0.1527 0.031 Uiso calc R 1 1 . .
    C C14C 0.08725(16) 0.53705(11) 0.09926(9) 0.0269(3) Uani d . 1 1 . .
    H H14J 0.0219 0.5798 0.1142 0.040 Uiso calc R 1 1 . .
    H H14K 0.0548 0.5080 0.0641 0.040 Uiso calc R 1 1 . .
    H H14L 0.1690 0.5666 0.0748 0.040 Uiso calc R 1 1 . .
    O O1D 0.35787(10) 0.51833(7) 0.44621(6) 0.0237(2) Uani d . 1 1 . .
    O O2D 0.50430(11) 0.67992(7) 0.41422(7) 0.0290(3) Uani d D 1 1 . .
    H H2D 0.4278(16) 0.6933(14) 0.4118(12) 0.043 Uiso d D 1 1 . .
    O O3D 0.44459(10) 0.69891(7) 0.26203(6) 0.0256(2) Uani d . 1 1 . .
    O O4D 0.64862(10) 0.74790(7) 0.21751(6) 0.0235(2) Uani d . 1 1 . .
    N N1D 0.48531(11) 0.49696(8) 0.33763(7) 0.0177(2) Uani d . 1 1 . .
    C C1D 0.43039(16) 0.41419(10) 0.33667(9) 0.0262(3) Uani d . 1 1 . .
    H H1DA 0.3635 0.3972 0.3812 0.039 Uiso calc R 1 1 . .
    H H1DB 0.4999 0.3696 0.3371 0.039 Uiso calc R 1 1 . .
    H H1DC 0.3907 0.4200 0.2912 0.039 Uiso calc R 1 1 . .
    C C2D 0.45232(14) 0.53649(9) 0.39610(8) 0.0185(3) Uani d . 1 1 . .
    C C3D 0.55444(14) 0.60389(9) 0.39124(8) 0.0194(3) Uani d . 1 1 . .
    H H3D 0.6183 0.5768 0.4250 0.023 Uiso calc R 1 1 . .
    C C4D 0.62603(13) 0.61722(9) 0.30972(8) 0.0174(3) Uani d . 1 1 . .
    H H4D 0.7209 0.6288 0.3068 0.021 Uiso calc R 1 1 . .
    C C5D 0.60730(13) 0.52840(9) 0.28869(8) 0.0169(3) Uani d . 1 1 . .
    H H5D 0.6801 0.4880 0.3042 0.020 Uiso calc R 1 1 . .
    C C6D 0.60521(14) 0.53365(9) 0.20598(8) 0.0173(3) Uani d . 1 1 . .
    C C7D 0.72226(14) 0.51983(10) 0.16043(8) 0.0211(3) Uani d . 1 1 . .
    H H7D 0.7999 0.5058 0.1819 0.025 Uiso calc R 1 1 . .
    C C8D 0.72600(16) 0.52651(11) 0.08379(9) 0.0261(3) Uani d . 1 1 . .
    H H8D 0.8062 0.5169 0.0531 0.031 Uiso calc R 1 1 . .
    C C9D 0.61378(16) 0.54704(10) 0.05188(9) 0.0265(3) Uani d . 1 1 . .
    H H9D 0.6168 0.5521 -0.0006 0.032 Uiso calc R 1 1 . .
    C C10D 0.49682(16) 0.56017(10) 0.09706(9) 0.0247(3) Uani d . 1 1 . .
    H H10D 0.4193 0.5739 0.0754 0.030 Uiso calc R 1 1 . .
    C C11D 0.49217(14) 0.55343(9) 0.17381(8) 0.0205(3) Uani d . 1 1 . .
    H H11D 0.4116 0.5623 0.2044 0.025 Uiso calc R 1 1 . .
    C C12D 0.56095(14) 0.69130(9) 0.26130(8) 0.0187(3) Uani d . 1 1 . .
    C C13D 0.59552(17) 0.82097(10) 0.16744(10) 0.0300(4) Uani d . 1 1 . .
    H H13A 0.6548 0.8711 0.1567 0.036 Uiso calc R 1 1 . .
    H H13B 0.5094 0.8386 0.1924 0.036 Uiso calc R 1 1 . .
    C C14D 0.58004(17) 0.79696(11) 0.09471(9) 0.0313(4) Uani d . 1 1 . .
    H H14A 0.6652 0.7792 0.0701 0.047 Uiso calc R 1 1 . .
    H H14B 0.5458 0.8473 0.0615 0.047 Uiso calc R 1 1 . .
    H H14C 0.5190 0.7487 0.1052 0.047 Uiso calc R 1 1 . .
    O O5 0.32498(11) 0.25906(7) 0.51861(8) 0.0321(3) Uani d D 1 1 . .
    H H5E 0.2567(15) 0.2925(13) 0.5169(12) 0.048 Uiso d D 1 1 . .
    H H5F 0.3790(16) 0.2792(13) 0.5414(12) 0.048 Uiso d D 1 1 . .
    O O6 0.76502(11) 0.43383(8) 0.41992(6) 0.0287(3) Uani d D 1 1 . .
    H H6E 0.7240(16) 0.4400(13) 0.4641(9) 0.043 Uiso d D 1 1 . .
    H H6F 0.8469(14) 0.4507(13) 0.4182(11) 0.043 Uiso d D 1 1 . .
    O O7 0.73659(11) 0.07895(8) 0.58207(7) 0.0302(3) Uani d D 1 1 . .
    H H7E 0.8181(15) 0.0577(13) 0.5805(11) 0.045 Uiso d D 1 1 . .
    H H7F 0.7098(17) 0.0702(14) 0.5420(10) 0.045 Uiso d D 1 1 . .
    O O8 0.74438(13) 0.25573(9) 0.57526(7) 0.0376(3) Uani d D 1 1 . .
    H H8E 0.732(2) 0.1948(10) 0.5919(10) 0.056 Uiso d D 1 1 . .
    H H8F 0.758(2) 0.2590(13) 0.5249(8) 0.056 Uiso d D 1 1 . .
    O O9 0.74986(13) 0.25813(9) 0.42157(7) 0.0378(3) Uani d D 1 1 . .
    H H9E 0.747(2) 0.3165(10) 0.4075(12) 0.057 Uiso d D 1 1 . .
    H H9F 0.6757(17) 0.2394(12) 0.4216(13) 0.057 Uiso d D 1 1 . .
loop_
    _atom_site_aniso_label
    _atom_site_aniso_U_11
    _atom_site_aniso_U_22
    _atom_site_aniso_U_33
    _atom_site_aniso_U_12
    _atom_site_aniso_U_13
    _atom_site_aniso_U_23
    O1A 0.0207(5) 0.0312(6) 0.0185(5) -0.0011(4) -0.0069(4) 0.0002(4)
    O2A 0.0252(6) 0.0248(6) 0.0255(6) 0.0023(4) -0.0021(5) -0.0139(5)
    O3A 0.0175(5) 0.0255(6) 0.0218(5) -0.0040(4) -0.0019(4) -0.0027(4)
    O4A 0.0223(5) 0.0180(5) 0.0183(5) 0.0004(4) -0.0038(4) 0.0008(4)
    N1A 0.0196(6) 0.0174(6) 0.0189(6) 0.0035(5) -0.0047(5) -0.0024(5)
    C1A 0.0361(9) 0.0210(8) 0.0326(9) 0.0100(7) -0.0086(7) -0.0033(7)
    C2A 0.0153(7) 0.0207(7) 0.0153(7) -0.0033(5) 0.0001(5) 0.0007(6)
    C3A 0.0161(7) 0.0204(7) 0.0154(7) -0.0009(5) -0.0008(5) -0.0043(6)
    C4A 0.0135(6) 0.0174(7) 0.0157(7) 0.0008(5) -0.0019(5) -0.0030(5)
    C5A 0.0155(6) 0.0162(7) 0.0176(7) -0.0004(5) -0.0022(5) -0.0025(6)
    C6A 0.0189(7) 0.0145(7) 0.0179(7) -0.0003(5) -0.0018(6) -0.0042(5)
    C7A 0.0176(7) 0.0208(7) 0.0217(8) -0.0017(5) -0.0011(6) -0.0062(6)
    C8A 0.0245(8) 0.0248(8) 0.0213(8) -0.0006(6) -0.0062(6) -0.0079(6)
    C9A 0.0298(8) 0.0220(7) 0.0170(7) -0.0023(6) 0.0007(6) -0.0066(6)
    C10A 0.0182(7) 0.0253(8) 0.0246(8) -0.0032(6) 0.0029(6) -0.0090(6)
    C11A 0.0183(7) 0.0224(7) 0.0225(8) -0.0007(6) -0.0035(6) -0.0078(6)
    C12A 0.0189(7) 0.0153(7) 0.0158(7) 0.0012(5) -0.0023(5) -0.0059(5)
    C13A 0.0329(8) 0.0168(7) 0.0218(8) -0.0012(6) -0.0026(6) 0.0021(6)
    C14A 0.0315(8) 0.0271(8) 0.0201(8) -0.0036(7) -0.0021(6) -0.0011(6)
    O1B 0.0234(5) 0.0263(6) 0.0171(5) -0.0056(4) -0.0067(4) -0.0002(4)
    O2B 0.0225(5) 0.0178(5) 0.0169(5) -0.0022(4) -0.0003(4) 0.0003(4)
    O3B 0.0165(5) 0.0271(6) 0.0205(5) 0.0028(4) -0.0012(4) -0.0037(4)
    O4B 0.0220(5) 0.0245(5) 0.0213(5) -0.0019(4) -0.0022(4) -0.0108(4)
    N1B 0.0197(6) 0.0180(6) 0.0159(6) -0.0034(5) -0.0039(5) -0.0029(5)
    C1B 0.0362(9) 0.0202(8) 0.0227(8) -0.0080(6) -0.0074(7) -0.0036(6)
    C2B 0.0164(7) 0.0203(7) 0.0138(7) -0.0007(5) 0.0005(5) -0.0033(6)
    C3B 0.0158(7) 0.0183(7) 0.0154(7) -0.0008(5) -0.0008(5) -0.0032(6)
    C4B 0.0139(6) 0.0194(7) 0.0155(7) -0.0013(5) -0.0014(5) -0.0038(6)
    C5B 0.0160(7) 0.0180(7) 0.0162(7) 0.0005(5) -0.0026(5) -0.0038(6)
    C6B 0.0199(7) 0.0149(7) 0.0163(7) -0.0024(5) -0.0027(5) -0.0038(5)
    C7B 0.0199(7) 0.0218(7) 0.0211(7) -0.0024(6) -0.0044(6) -0.0039(6)
    C8B 0.0285(8) 0.0243(8) 0.0210(8) -0.0039(6) -0.0103(6) -0.0008(6)
    C9B 0.0330(8) 0.0244(8) 0.0153(7) -0.0086(6) -0.0008(6) -0.0025(6)
    C10B 0.0212(7) 0.0239(8) 0.0222(8) -0.0047(6) 0.0018(6) -0.0059(6)
    C11B 0.0202(7) 0.0199(7) 0.0199(7) -0.0022(5) -0.0037(6) -0.0037(6)
    C12B 0.0186(7) 0.0152(7) 0.0142(7) -0.0022(5) -0.0010(5) -0.0008(5)
    C13B 0.0365(9) 0.0251(8) 0.0271(9) 0.0000(7) 0.0002(7) -0.0150(7)
    C14B 0.0273(8) 0.0375(9) 0.0246(8) 0.0030(7) -0.0005(7) -0.0116(7)
    O1C 0.0210(5) 0.0224(5) 0.0182(5) 0.0060(4) 0.0027(4) 0.0003(4)
    O2C 0.0247(5) 0.0174(5) 0.0173(5) 0.0016(4) -0.0045(4) 0.0007(4)
    O3C 0.0181(5) 0.0252(5) 0.0200(5) -0.0024(4) -0.0034(4) -0.0040(4)
    O4C 0.0226(5) 0.0230(5) 0.0199(5) 0.0032(4) -0.0035(4) -0.0102(4)
    N1C 0.0186(6) 0.0170(6) 0.0158(6) 0.0025(5) 0.0002(5) -0.0022(5)
    C1C 0.0316(8) 0.0183(7) 0.0235(8) 0.0058(6) 0.0023(7) -0.0015(6)
    C2C 0.0170(7) 0.0192(7) 0.0155(7) 0.0014(5) -0.0039(5) -0.0029(6)
    C3C 0.0171(7) 0.0173(7) 0.0147(7) 0.0019(5) -0.0032(5) -0.0023(5)
    C4C 0.0140(6) 0.0180(7) 0.0157(7) 0.0020(5) -0.0024(5) -0.0034(5)
    C5C 0.0147(6) 0.0176(7) 0.0157(7) -0.0003(5) -0.0012(5) -0.0034(5)
    C6C 0.0191(7) 0.0144(7) 0.0172(7) -0.0004(5) -0.0032(5) -0.0037(5)
    C7C 0.0193(7) 0.0204(7) 0.0195(7) -0.0010(5) -0.0029(6) -0.0032(6)
    C8C 0.0278(8) 0.0238(8) 0.0173(7) -0.0029(6) 0.0009(6) -0.0022(6)
    C9C 0.0385(9) 0.0208(7) 0.0176(7) -0.0015(6) -0.0103(7) -0.0011(6)
    C10C 0.0259(8) 0.0229(8) 0.0263(8) -0.0006(6) -0.0133(6) -0.0032(6)
    C11C 0.0192(7) 0.0193(7) 0.0224(8) -0.0016(5) -0.0036(6) -0.0026(6)
    C12C 0.0189(7) 0.0151(7) 0.0139(7) 0.0009(5) -0.0025(5) 0.0000(5)
    C13C 0.0336(9) 0.0242(8) 0.0247(8) 0.0027(6) -0.0067(7) -0.0127(7)
    C14C 0.0287(8) 0.0334(9) 0.0204(8) -0.0030(7) -0.0030(6) -0.0093(7)
    O1D 0.0205(5) 0.0320(6) 0.0159(5) 0.0039(4) 0.0000(4) -0.0026(4)
    O2D 0.0264(6) 0.0300(6) 0.0358(7) 0.0114(5) -0.0078(5) -0.0190(5)
    O3D 0.0186(5) 0.0286(6) 0.0276(6) 0.0025(4) -0.0066(4) 0.0000(5)
    O4D 0.0237(5) 0.0190(5) 0.0263(6) -0.0029(4) -0.0054(4) 0.0000(4)
    N1D 0.0195(6) 0.0185(6) 0.0141(6) -0.0009(5) -0.0006(5) -0.0031(5)
    C1D 0.0320(8) 0.0214(8) 0.0230(8) -0.0070(6) 0.0013(7) -0.0029(6)
    C2D 0.0183(7) 0.0216(7) 0.0145(7) 0.0060(5) -0.0047(6) -0.0011(6)
    C3D 0.0199(7) 0.0228(7) 0.0176(7) 0.0057(6) -0.0063(6) -0.0080(6)
    C4D 0.0155(7) 0.0193(7) 0.0182(7) 0.0004(5) -0.0045(5) -0.0045(6)
    C5D 0.0166(7) 0.0180(7) 0.0156(7) 0.0010(5) -0.0019(5) -0.0034(5)
    C6D 0.0204(7) 0.0154(7) 0.0154(7) -0.0024(5) -0.0012(6) -0.0029(5)
    C7D 0.0190(7) 0.0245(8) 0.0201(7) -0.0030(6) -0.0014(6) -0.0063(6)
    C8D 0.0255(8) 0.0318(9) 0.0197(8) -0.0075(6) 0.0056(6) -0.0082(7)
    C9D 0.0372(9) 0.0282(8) 0.0144(7) -0.0099(7) -0.0021(6) -0.0044(6)
    C10D 0.0277(8) 0.0259(8) 0.0219(8) -0.0045(6) -0.0091(6) -0.0033(6)
    C11D 0.0203(7) 0.0219(7) 0.0189(7) -0.0018(6) -0.0017(6) -0.0044(6)
    C12D 0.0196(7) 0.0184(7) 0.0198(7) 0.0000(5) -0.0046(6) -0.0065(6)
    C13D 0.0360(9) 0.0175(7) 0.0337(9) -0.0021(6) -0.0084(7) 0.0032(7)
    C14D 0.0304(9) 0.0313(9) 0.0282(9) -0.0014(7) -0.0067(7) 0.0039(7)
    O5 0.0199(6) 0.0264(6) 0.0495(8) 0.0046(5) -0.0041(5) -0.0093(5)
    O6 0.0268(6) 0.0369(7) 0.0243(6) 0.0008(5) -0.0031(5) -0.0117(5)
    O7 0.0267(6) 0.0350(7) 0.0300(6) 0.0034(5) -0.0075(5) -0.0081(5)
    O8 0.0438(7) 0.0417(7) 0.0315(7) -0.0013(6) -0.0086(6) -0.0146(6)
    O9 0.0423(7) 0.0394(7) 0.0359(7) 0.0054(6) -0.0062(6) -0.0188(6)
_geom_special_details
;
All e.s.d.'s (except the e.s.d. in the dihedral angle between two l.s. planes)
are estimated using the full covariance matrix. The cell e.s.d.'s are taken
into account individually in the estimation of e.s.d.'s in distances, angles
and torsion angles; correlations between e.s.d.'s in cell parameters are only
used when they are defined by crystal symmetry. An approximate (isotropic)
treatment of cell e.s.d.'s is used for estimating e.s.d.'s involving l.s.
planes.
;
loop_
    _geom_bond_atom_site_label_1
    _geom_bond_atom_site_label_2
    _geom_bond_site_symmetry_2
    _geom_bond_distance
    _geom_bond_publ_flag
    O1A C2A . 1.2266(17) ?
    O2A C3A . 1.4057(17) ?
    O2A H2A . 0.809(15) ?
    O3A C12A . 1.2039(17) ?
    O4A C12A . 1.3469(17) ?
    O4A C13A . 1.4548(17) ?
    N1A C2A . 1.3482(19) ?
    N1A C1A . 1.4568(19) ?
    N1A C5A . 1.4671(18) ?
    C1A H1AA . 0.9800 ?
    C1A H1AB . 0.9800 ?
    C1A H1AC . 0.9800 ?
    C2A C3A . 1.5205(19) ?
    C3A C4A . 1.5338(19) ?
    C3A H3A . 1.0000 ?
    C4A C12A . 1.5095(19) ?
    C4A C5A . 1.5561(19) ?
    C4A H4A . 1.0000 ?
    C5A C6A . 1.5163(19) ?
    C5A H5A . 1.0000 ?
    C6A C7A . 1.390(2) ?
    C6A C11A . 1.391(2) ?
    C7A C8A . 1.392(2) ?
    C7A H7A . 0.9500 ?
    C8A C9A . 1.383(2) ?
    C8A H8A . 0.9500 ?
    C9A C10A . 1.384(2) ?
    C9A H9A . 0.9500 ?
    C10A C11A . 1.390(2) ?
    C10A H10A . 0.9500 ?
    C11A H11A . 0.9500 ?
    C13A C14A . 1.510(2) ?
    C13A H13C . 0.9900 ?
    C13A H13D . 0.9900 ?
    C14A H14D . 0.9800 ?
    C14A H14E . 0.9800 ?
    C14A H14F . 0.9800 ?
    O1B C2B . 1.2333(17) ?
    O2B C3B . 1.4087(17) ?
    O2B H2B . 0.842(14) ?
    O3B C12B . 1.2023(17) ?
    O4B C12B . 1.3454(17) ?
    O4B C13B . 1.4551(18) ?
    N1B C2B . 1.3443(18) ?
    N1B C1B . 1.4566(18) ?
    N1B C5B . 1.4695(18) ?
    C1B H1BA . 0.9800 ?
    C1B H1BB . 0.9800 ?
    C1B H1BC . 0.9800 ?
    C2B C3B . 1.5210(19) ?
    C3B C4B . 1.5356(19) ?
    C3B H3B . 1.0000 ?
    C4B C12B . 1.5105(19) ?
    C4B C5B . 1.5587(19) ?
    C4B H4B . 1.0000 ?
    C5B C6B . 1.5142(19) ?
    C5B H5B . 1.0000 ?
    C6B C7B . 1.394(2) ?
    C6B C11B . 1.395(2) ?
    C7B C8B . 1.389(2) ?
    C7B H7B . 0.9500 ?
    C8B C9B . 1.386(2) ?
    C8B H8B . 0.9500 ?
    C9B C10B . 1.384(2) ?
    C9B H9B . 0.9500 ?
    C10B C11B . 1.390(2) ?
    C10B H10B . 0.9500 ?
    C11B H11B . 0.9500 ?
    C13B C14B . 1.505(2) ?
    C13B H13E . 0.9900 ?
    C13B H13F . 0.9900 ?
    C14B H14G . 0.9800 ?
    C14B H14H . 0.9800 ?
    C14B H14I . 0.9800 ?
    O1C C2C . 1.2395(17) ?
    O2C C3C . 1.4096(17) ?
    O2C H2C . 0.847(14) ?
    O3C C12C . 1.2031(17) ?
    O4C C12C . 1.3472(17) ?
    O4C C13C . 1.4549(18) ?
    N1C C2C . 1.3371(18) ?
    N1C C1C . 1.4589(18) ?
    N1C C5C . 1.4698(17) ?
    C1C H1CA . 0.9800 ?
    C1C H1CB . 0.9800 ?
    C1C H1CC . 0.9800 ?
    C2C C3C . 1.5196(19) ?
    C3C C4C . 1.5337(19) ?
    C3C H3C . 1.0000 ?
    C4C C12C . 1.5109(19) ?
    C4C C5C . 1.5571(19) ?
    C4C H4C . 1.0000 ?
    C5C C6C . 1.5164(19) ?
    C5C H5C . 1.0000 ?
    C6C C11C . 1.388(2) ?
    C6C C7C . 1.396(2) ?
    C7C C8C . 1.390(2) ?
    C7C H7C . 0.9500 ?
    C8C C9C . 1.386(2) ?
    C8C H8C . 0.9500 ?
    C9C C10C . 1.384(2) ?
    C9C H9C . 0.9500 ?
    C10C C11C . 1.390(2) ?
    C10C H10C . 0.9500 ?
    C11C H11C . 0.9500 ?
    C13C C14C . 1.506(2) ?
    C13C H13G . 0.9900 ?
    C13C H13H . 0.9900 ?
    C14C H14J . 0.9800 ?
    C14C H14K . 0.9800 ?
    C14C H14L . 0.9800 ?
    O1D C2D . 1.2278(18) ?
    O2D C3D . 1.4029(17) ?
    O2D H2D . 0.815(15) ?
    O3D C12D . 1.2042(17) ?
    O4D C12D . 1.3406(18) ?
    O4D C13D . 1.4561(18) ?
    N1D C2D . 1.3481(19) ?
    N1D C1D . 1.4535(19) ?
    N1D C5D . 1.4659(18) ?
    C1D H1DA . 0.9800 ?
    C1D H1DB . 0.9800 ?
    C1D H1DC . 0.9800 ?
    C2D C3D . 1.516(2) ?
    C3D C4D . 1.538(2) ?
    C3D H3D . 1.0000 ?
    C4D C12D . 1.5094(19) ?
    C4D C5D . 1.5603(19) ?
    C4D H4D . 1.0000 ?
    C5D C6D . 1.5142(19) ?
    C5D H5D . 1.0000 ?
    C6D C11D . 1.391(2) ?
    C6D C7D . 1.393(2) ?
    C7D C8D . 1.389(2) ?
    C7D H7D . 0.9500 ?
    C8D C9D . 1.382(2) ?
    C8D H8D . 0.9500 ?
    C9D C10D . 1.386(2) ?
    C9D H9D . 0.9500 ?
    C10D C11D . 1.390(2) ?
    C10D H10D . 0.9500 ?
    C11D H11D . 0.9500 ?
    C13D C14D . 1.506(2) ?
    C13D H13A . 0.9900 ?
    C13D H13B . 0.9900 ?
    C14D H14A . 0.9800 ?
    C14D H14B . 0.9800 ?
    C14D H14C . 0.9800 ?
    O5 H5E . 0.861(14) ?
    O5 H5F . 0.864(14) ?
    O6 H6E . 0.877(14) ?
    O6 H6F . 0.895(14) ?
    O7 H7E . 0.892(14) ?
    O7 H7F . 0.871(14) ?
    O8 H8E . 0.949(15) ?
    O8 H8F . 0.906(14) ?
    O9 H9E . 0.899(14) ?
    O9 H9F . 0.838(15) ?
loop_
    _geom_angle_atom_site_label_1
    _geom_angle_atom_site_label_2
    _geom_angle_atom_site_label_3
    _geom_angle_site_symmetry_1
    _geom_angle_site_symmetry_3
    _geom_angle
    _geom_angle_publ_flag
    C3A O2A H2A . . 112.0(14) ?
    C12A O4A C13A . . 116.42(11) ?
    C2A N1A C1A . . 121.99(13) ?
    C2A N1A C5A . . 113.88(11) ?
    C1A N1A C5A . . 120.92(12) ?
    N1A C1A H1AA . . 109.5 ?
    N1A C1A H1AB . . 109.5 ?
    H1AA C1A H1AB . . 109.5 ?
    N1A C1A H1AC . . 109.5 ?
    H1AA C1A H1AC . . 109.5 ?
    H1AB C1A H1AC . . 109.5 ?
    O1A C2A N1A . . 125.70(13) ?
    O1A C2A C3A . . 126.07(13) ?
    N1A C2A C3A . . 108.15(12) ?
    O2A C3A C2A . . 113.95(11) ?
    O2A C3A C4A . . 114.69(11) ?
    C2A C3A C4A . . 103.82(11) ?
    O2A C3A H3A . . 108.0 ?
    C2A C3A H3A . . 108.0 ?
    C4A C3A H3A . . 108.0 ?
    C12A C4A C3A . . 110.07(11) ?
    C12A C4A C5A . . 111.26(11) ?
    C3A C4A C5A . . 103.00(11) ?
    C12A C4A H4A . . 110.8 ?
    C3A C4A H4A . . 110.8 ?
    C5A C4A H4A . . 110.8 ?
    N1A C5A C6A . . 114.11(11) ?
    N1A C5A C4A . . 102.66(11) ?
    C6A C5A C4A . . 113.89(11) ?
    N1A C5A H5A . . 108.6 ?
    C6A C5A H5A . . 108.6 ?
    C4A C5A H5A . . 108.6 ?
    C7A C6A C11A . . 119.07(13) ?
    C7A C6A C5A . . 118.23(12) ?
    C11A C6A C5A . . 122.65(13) ?
    C6A C7A C8A . . 120.30(13) ?
    C6A C7A H7A . . 119.9 ?
    C8A C7A H7A . . 119.9 ?
    C9A C8A C7A . . 120.36(14) ?
    C9A C8A H8A . . 119.8 ?
    C7A C8A H8A . . 119.8 ?
    C8A C9A C10A . . 119.55(14) ?
    C8A C9A H9A . . 120.2 ?
    C10A C9A H9A . . 120.2 ?
    C9A C10A C11A . . 120.35(14) ?
    C9A C10A H10A . . 119.8 ?
    C11A C10A H10A . . 119.8 ?
    C10A C11A C6A . . 120.36(14) ?
    C10A C11A H11A . . 119.8 ?
    C6A C11A H11A . . 119.8 ?
    O3A C12A O4A . . 123.95(13) ?
    O3A C12A C4A . . 125.07(13) ?
    O4A C12A C4A . . 110.98(11) ?
    O4A C13A C14A . . 111.17(12) ?
    O4A C13A H13C . . 109.4 ?
    C14A C13A H13C . . 109.4 ?
    O4A C13A H13D . . 109.4 ?
    C14A C13A H13D . . 109.4 ?
    H13C C13A H13D . . 108.0 ?
    C13A C14A H14D . . 109.5 ?
    C13A C14A H14E . . 109.5 ?
    H14D C14A H14E . . 109.5 ?
    C13A C14A H14F . . 109.5 ?
    H14D C14A H14F . . 109.5 ?
    H14E C14A H14F . . 109.5 ?
    C3B O2B H2B . . 110.7(13) ?
    C12B O4B C13B . . 116.45(11) ?
    C2B N1B C1B . . 122.08(12) ?
    C2B N1B C5B . . 113.31(11) ?
    C1B N1B C5B . . 121.34(12) ?
    N1B C1B H1BA . . 109.5 ?
    N1B C1B H1BB . . 109.5 ?
    H1BA C1B H1BB . . 109.5 ?
    N1B C1B H1BC . . 109.5 ?
    H1BA C1B H1BC . . 109.5 ?
    H1BB C1B H1BC . . 109.5 ?
    O1B C2B N1B . . 125.88(13) ?
    O1B C2B C3B . . 125.36(13) ?
    N1B C2B C3B . . 108.68(12) ?
    O2B C3B C2B . . 113.30(11) ?
    O2B C3B C4B . . 113.41(11) ?
    C2B C3B C4B . . 103.35(11) ?
    O2B C3B H3B . . 108.9 ?
    C2B C3B H3B . . 108.9 ?
    C4B C3B H3B . . 108.9 ?
    C12B C4B C3B . . 109.14(11) ?
    C12B C4B C5B . . 111.61(11) ?
    C3B C4B C5B . . 102.60(11) ?
    C12B C4B H4B . . 111.1 ?
    C3B C4B H4B . . 111.1 ?
    C5B C4B H4B . . 111.1 ?
    N1B C5B C6B . . 114.30(11) ?
    N1B C5B C4B . . 102.50(11) ?
    C6B C5B C4B . . 114.38(11) ?
    N1B C5B H5B . . 108.4 ?
    C6B C5B H5B . . 108.4 ?
    C4B C5B H5B . . 108.4 ?
    C7B C6B C11B . . 118.98(13) ?
    C7B C6B C5B . . 118.40(12) ?
    C11B C6B C5B . . 122.58(13) ?
    C8B C7B C6B . . 120.45(14) ?
    C8B C7B H7B . . 119.8 ?
    C6B C7B H7B . . 119.8 ?
    C9B C8B C7B . . 120.20(14) ?
    C9B C8B H8B . . 119.9 ?
    C7B C8B H8B . . 119.9 ?
    C10B C9B C8B . . 119.75(14) ?
    C10B C9B H9B . . 120.1 ?
    C8B C9B H9B . . 120.1 ?
    C9B C10B C11B . . 120.32(14) ?
    C9B C10B H10B . . 119.8 ?
    C11B C10B H10B . . 119.8 ?
    C10B C11B C6B . . 120.30(14) ?
    C10B C11B H11B . . 119.9 ?
    C6B C11B H11B . . 119.9 ?
    O3B C12B O4B . . 124.07(13) ?
    O3B C12B C4B . . 124.87(13) ?
    O4B C12B C4B . . 111.06(11) ?
    O4B C13B C14B . . 110.85(13) ?
    O4B C13B H13E . . 109.5 ?
    C14B C13B H13E . . 109.5 ?
    O4B C13B H13F . . 109.5 ?
    C14B C13B H13F . . 109.5 ?
    H13E C13B H13F . . 108.1 ?
    C13B C14B H14G . . 109.5 ?
    C13B C14B H14H . . 109.5 ?
    H14G C14B H14H . . 109.5 ?
    C13B C14B H14I . . 109.5 ?
    H14G C14B H14I . . 109.5 ?
    H14H C14B H14I . . 109.5 ?
    C3C O2C H2C . . 108.5(13) ?
    C12C O4C C13C . . 116.09(11) ?
    C2C N1C C1C . . 122.91(12) ?
    C2C N1C C5C . . 113.34(11) ?
    C1C N1C C5C . . 119.94(11) ?
    N1C C1C H1CA . . 109.5 ?
    N1C C1C H1CB . . 109.5 ?
    H1CA C1C H1CB . . 109.5 ?
    N1C C1C H1CC . . 109.5 ?
    H1CA C1C H1CC . . 109.5 ?
    H1CB C1C H1CC . . 109.5 ?
    O1C C2C N1C . . 126.51(13) ?
    O1C C2C C3C . . 124.09(12) ?
    N1C C2C C3C . . 109.26(12) ?
    O2C C3C C2C . . 113.76(11) ?
    O2C C3C C4C . . 113.58(11) ?
    C2C C3C C4C . . 103.96(11) ?
    O2C C3C H3C . . 108.4 ?
    C2C C3C H3C . . 108.4 ?
    C4C C3C H3C . . 108.4 ?
    C12C C4C C3C . . 110.32(11) ?
    C12C C4C C5C . . 111.80(11) ?
    C3C C4C C5C . . 103.19(11) ?
    C12C C4C H4C . . 110.4 ?
    C3C C4C H4C . . 110.4 ?
    C5C C4C H4C . . 110.4 ?
    N1C C5C C6C . . 114.00(11) ?
    N1C C5C C4C . . 103.28(10) ?
    C6C C5C C4C . . 113.98(11) ?
    N1C C5C H5C . . 108.4 ?
    C6C C5C H5C . . 108.4 ?
    C4C C5C H5C . . 108.4 ?
    C11C C6C C7C . . 119.09(13) ?
    C11C C6C C5C . . 122.96(13) ?
    C7C C6C C5C . . 117.87(12) ?
    C8C C7C C6C . . 120.38(14) ?
    C8C C7C H7C . . 119.8 ?
    C6C C7C H7C . . 119.8 ?
    C9C C8C C7C . . 120.14(14) ?
    C9C C8C H8C . . 119.9 ?
    C7C C8C H8C . . 119.9 ?
    C10C C9C C8C . . 119.63(14) ?
    C10C C9C H9C . . 120.2 ?
    C8C C9C H9C . . 120.2 ?
    C9C C10C C11C . . 120.46(14) ?
    C9C C10C H10C . . 119.8 ?
    C11C C10C H10C . . 119.8 ?
    C6C C11C C10C . . 120.29(14) ?
    C6C C11C H11C . . 119.9 ?
    C10C C11C H11C . . 119.9 ?
    O3C C12C O4C . . 124.24(13) ?
    O3C C12C C4C . . 125.48(13) ?
    O4C C12C C4C . . 110.28(11) ?
    O4C C13C C14C . . 110.57(12) ?
    O4C C13C H13G . . 109.5 ?
    C14C C13C H13G . . 109.5 ?
    O4C C13C H13H . . 109.5 ?
    C14C C13C H13H . . 109.5 ?
    H13G C13C H13H . . 108.1 ?
    C13C C14C H14J . . 109.5 ?
    C13C C14C H14K . . 109.5 ?
    H14J C14C H14K . . 109.5 ?
    C13C C14C H14L . . 109.5 ?
    H14J C14C H14L . . 109.5 ?
    H14K C14C H14L . . 109.5 ?
    C3D O2D H2D . . 118.6(15) ?
    C12D O4D C13D . . 115.86(12) ?
    C2D N1D C1D . . 122.12(12) ?
    C2D N1D C5D . . 113.71(12) ?
    C1D N1D C5D . . 121.43(12) ?
    N1D C1D H1DA . . 109.5 ?
    N1D C1D H1DB . . 109.5 ?
    H1DA C1D H1DB . . 109.5 ?
    N1D C1D H1DC . . 109.5 ?
    H1DA C1D H1DC . . 109.5 ?
    H1DB C1D H1DC . . 109.5 ?
    O1D C2D N1D . . 125.38(14) ?
    O1D C2D C3D . . 126.01(13) ?
    N1D C2D C3D . . 108.56(12) ?
    O2D C3D C2D . . 114.35(12) ?
    O2D C3D C4D . . 115.37(12) ?
    C2D C3D C4D . . 104.06(11) ?
    O2D C3D H3D . . 107.6 ?
    C2D C3D H3D . . 107.6 ?
    C4D C3D H3D . . 107.6 ?
    C12D C4D C3D . . 109.09(11) ?
    C12D C4D C5D . . 111.68(11) ?
    C3D C4D C5D . . 102.85(11) ?
    C12D C4D H4D . . 111.0 ?
    C3D C4D H4D . . 111.0 ?
    C5D C4D H4D . . 111.0 ?
    N1D C5D C6D . . 113.85(11) ?
    N1D C5D C4D . . 102.67(11) ?
    C6D C5D C4D . . 114.83(11) ?
    N1D C5D H5D . . 108.4 ?
    C6D C5D H5D . . 108.4 ?
    C4D C5D H5D . . 108.4 ?
    C11D C6D C7D . . 119.13(13) ?
    C11D C6D C5D . . 122.66(13) ?
    C7D C6D C5D . . 118.20(13) ?
    C8D C7D C6D . . 120.30(14) ?
    C8D C7D H7D . . 119.9 ?
    C6D C7D H7D . . 119.9 ?
    C9D C8D C7D . . 120.42(14) ?
    C9D C8D H8D . . 119.8 ?
    C7D C8D H8D . . 119.8 ?
    C8D C9D C10D . . 119.51(14) ?
    C8D C9D H9D . . 120.2 ?
    C10D C9D H9D . . 120.2 ?
    C9D C10D C11D . . 120.43(14) ?
    C9D C10D H10D . . 119.8 ?
    C11D C10D H10D . . 119.8 ?
    C10D C11D C6D . . 120.20(14) ?
    C10D C11D H11D . . 119.9 ?
    C6D C11D H11D . . 119.9 ?
    O3D C12D O4D . . 124.07(13) ?
    O3D C12D C4D . . 124.25(13) ?
    O4D C12D C4D . . 111.68(12) ?
    O4D C13D C14D . . 110.86(13) ?
    O4D C13D H13A . . 109.5 ?
    C14D C13D H13A . . 109.5 ?
    O4D C13D H13B . . 109.5 ?
    C14D C13D H13B . . 109.5 ?
    H13A C13D H13B . . 108.1 ?
    C13D C14D H14A . . 109.5 ?
    C13D C14D H14B . . 109.5 ?
    H14A C14D H14B . . 109.5 ?
    C13D C14D H14C . . 109.5 ?
    H14A C14D H14C . . 109.5 ?
    H14B C14D H14C . . 109.5 ?
    H5E O5 H5F . . 109.3(16) ?
    H6E O6 H6F . . 104.6(14) ?
    H7E O7 H7F . . 106.2(15) ?
    H8E O8 H8F . . 99.1(14) ?
    H9E O9 H9F . . 108.4(16) ?
loop_
    _geom_hbond_atom_site_label_D
    _geom_hbond_atom_site_label_H
    _geom_hbond_atom_site_label_A
    _geom_hbond_site_symmetry_A
    _geom_hbond_distance_DH
    _geom_hbond_distance_HA
    _geom_hbond_distance_DA
    _geom_hbond_angle_DHA
    O2A H2A O5 . 0.809(15) 1.864(16) 2.6569(16) 166(2)
    O2B H2B O1B 2_556 0.842(14) 1.889(15) 2.7111(14) 164.7(18)
    O2C H2C O1C 2_566 0.847(14) 1.889(15) 2.7089(14) 162.4(18)
    O2D H2D O8 2_666 0.815(15) 1.919(16) 2.7134(17) 164(2)
    O5 H5E O1C 2_566 0.861(14) 1.938(15) 2.7857(15) 168(2)
    O5 H5F O2D 2_666 0.864(14) 1.785(14) 2.6490(17) 178(2)
    O6 H6F O2C 1_655 0.895(14) 1.989(14) 2.8837(16) 177(2)
    O6 H6E O1D 2_666 0.877(14) 1.961(15) 2.8218(15) 166.9(19)
    O7 H7F O1A . 0.871(14) 1.970(15) 2.8399(16) 176(2)
    O7 H7E O2B 2_656 0.892(14) 2.009(14) 2.8987(16) 174.8(18)
    O8 H8E O7 . 0.949(15) 1.870(18) 2.7637(18) 155.9(18)
    O8 H8F O9 . 0.906(14) 1.927(16) 2.8193(18) 168(2)
    O9 H9F O2A . 0.838(15) 1.983(15) 2.8199(17) 176(2)
    O9 H9E O6 . 0.899(14) 1.932(16) 2.7724(18) 154.9(19)
    C3B H3B O1A 1_455 1.00 2.45 3.2581(17) 138
    C3C H3C O1D . 1.00 2.31 3.1537(17) 142
    C3D H3D O1D 2_666 1.00 2.56 3.4252(18) 145
    C5A H5A O7 2_656 1.00 2.34 3.2374(18) 148
    C5B H5B O9 1_455 1.00 2.40 3.2568(19) 143
    C5C H5C O8 2_666 1.00 2.49 3.2395(19) 131
    C5D H5D O6 . 1.00 2.41 3.2010(18) 135
    C7A H7A O3B . 0.95 2.38 3.2943(17) 162
    C7B H7B O3A 1_455 0.95 2.46 3.3253(18) 151
    C7C H7C O3D . 0.95 2.39 3.2704(18) 155
    C11A H11A O4B 1_655 0.95 2.54 3.3027(17) 138
_iucr_refine_instructions_details
;
TITL sad in P-1
CELL 0.71073 10.3669 15.7466 18.4539 77.373 80.425 87.058
ZERR 2 0.0002 0.0003 0.0003 0.001 0.001 0.001
LATT 1
SFAC C H N O
UNIT 112 156 8 42
DFIX 0.84 O2A H2A O2B H2B O2C H2C O2D H2D
DFIX 0.88 O5 H5e O5 H5f O6 H6e O6 H6f O7 H7e O7 H7f
DFIX 0.88 O8 H8e O8 H8f O9 H9e O9 H9f
DANG -2.4 H8f H9e
DANG 1.41 0.01 H5e H5f H6e H6f H7e H7f H8e H8f H9e H9f
EQIV $1 -X,-Y,1-Z
EQIV $2 -X,1-Y,1-Z
EQIV $3 1-X,1-Y,1-Z
EQIV $4 1+X,+Y,+Z
EQIV $5 1-X,-Y,1-Z
EQIV $6 X-1, Y, Z
HTAB  O2A O5
HTAB  O2B O1B_$1
HTAB  O2C O1C_$2
HTAB  O2D O8_$3
HTAB  O5 O1C_$2
HTAB  O5 O2D_$3
HTAB  O6 O2C_$4
HTAB  O6 O1D_$3
HTAB  O7 O1A
HTAB  O7 O2B_$5
HTAB  O8 O7
HTAB  O8 O9
HTAB  O9 O2A
HTAB  O9 O6
HTAB C3B O1A_$6
HTAB C3C O1D
HTAB C3D O1D_$3
HTAB C5A O7_$5
HTAB C5B O9_$6
HTAB C5C O8_$3
HTAB C5D O6
HTAB C7A O3B
HTAB C7B O3A_$6
HTAB C7C O3D
HTAB C11A O4B_$4
acta
BOND $H
L.S. 8
SIZE 0.21 0.15 0.09
TEMP -173
OMIT -2 52
OMIT 0 0 1
OMIT 0 1 0
OMIT 2 -4 3
OMIT -8 -12 4
WGHT    0.050500    1.286300
FVAR       0.35041
O1A   4    0.649014    0.040705    0.455018    11.00000    0.02066    0.03118 =
         0.01854    0.00019   -0.00695   -0.00113
O2A   4    0.498396    0.201810    0.416277    11.00000    0.02519    0.02483 =
         0.02553   -0.01391   -0.00215    0.00228
H2A   2    0.437201    0.219606    0.442524    11.00000   -1.50000
O3A   4    0.643506    0.210907    0.265000    11.00000    0.01746    0.02552 =
         0.02185   -0.00266   -0.00193   -0.00400
O4A   4    0.459093    0.253382    0.216636    11.00000    0.02231    0.01798 =
         0.01827    0.00082   -0.00375    0.00037
N1A   3    0.582551    0.010126    0.351217    11.00000    0.01959    0.01738 =
         0.01886   -0.00245   -0.00467    0.00352
C1A   1    0.641863   -0.076476    0.356698    11.00000    0.03611    0.02102 =
         0.03256   -0.00334   -0.00857    0.01003
AFIX 137
H1AA  2    0.688754   -0.089965    0.399871    11.00000   -1.50000
H1AB  2    0.703337   -0.078283    0.310549    11.00000   -1.50000
H1AC  2    0.573399   -0.119437    0.363362    11.00000   -1.50000
AFIX   0
C2A   1    0.579527    0.055086    0.405845    11.00000    0.01529    0.02070 =
         0.01528    0.00071    0.00014   -0.00328
C3A   1    0.470297    0.123132    0.398408    11.00000    0.01614    0.02041 =
         0.01545   -0.00427   -0.00082   -0.00095
AFIX  13
H3A   2    0.390393    0.098466    0.433437    11.00000   -1.20000
AFIX   0
C4A   1    0.444807    0.131534    0.317596    11.00000    0.01346    0.01736 =
         0.01574   -0.00297   -0.00188    0.00080
AFIX  13
H4A   2    0.350105    0.143981    0.314434    11.00000   -1.20000
AFIX   0
C5A   1    0.485501    0.040189    0.301332    11.00000    0.01551    0.01617 =
         0.01764   -0.00247   -0.00219   -0.00043
AFIX  13
H5A   2    0.408043    0.001344    0.318272    11.00000   -1.20000
AFIX   0
C6A   1    0.535526    0.041265    0.219116    11.00000    0.01891    0.01446 =
         0.01794   -0.00419   -0.00183   -0.00029
C7A   1    0.444755    0.037073    0.172437    11.00000    0.01765    0.02085 =
         0.02170   -0.00619   -0.00107   -0.00171
AFIX  43
H7A   2    0.354561    0.030731    0.192900    11.00000   -1.20000
AFIX   0
C8A   1    0.485431    0.042126    0.095854    11.00000    0.02453    0.02477 =
         0.02133   -0.00786   -0.00619   -0.00065
AFIX  43
H8A   2    0.422713    0.039959    0.064199    11.00000   -1.20000
AFIX   0
C9A   1    0.616641    0.050283    0.065594    11.00000    0.02977    0.02203 =
         0.01699   -0.00657    0.00072   -0.00231
AFIX  43
H9A   2    0.644204    0.053634    0.013322    11.00000   -1.20000
AFIX   0
C10A  1    0.707548    0.053533    0.111991    11.00000    0.01823    0.02531 =
         0.02457   -0.00905    0.00287   -0.00324
AFIX  43
H10A  2    0.797911    0.058240    0.091576    11.00000   -1.20000
AFIX   0
C11A  1    0.667313    0.049947    0.188270    11.00000    0.01829    0.02236 =
         0.02254   -0.00783   -0.00352   -0.00071
AFIX  43
H11A  2    0.730138    0.053443    0.219528    11.00000   -1.20000
AFIX   0
C12A  1    0.528940    0.201850    0.264892    11.00000    0.01892    0.01529 =
         0.01581   -0.00588   -0.00233    0.00116
C13A  1    0.530442    0.321752    0.160578    11.00000    0.03288    0.01684 =
         0.02182    0.00211   -0.00259   -0.00123
AFIX  23
H13C  2    0.596045    0.346067    0.183448    11.00000   -1.20000
H13D  2    0.468869    0.369275    0.143654    11.00000   -1.20000
AFIX   0
C14A  1    0.598600    0.287330    0.093659    11.00000    0.03149    0.02714 =
         0.02008   -0.00109   -0.00208   -0.00355
AFIX 137
H14D  2    0.665133    0.243930    0.109586    11.00000   -1.50000
H14E  2    0.640483    0.335417    0.055283    11.00000   -1.50000
H14F  2    0.534410    0.260309    0.072686    11.00000   -1.50000
AFIX   0
O1B   4    0.132600    0.119702    0.455392    11.00000    0.02344    0.02634 =
         0.01715   -0.00016   -0.00666   -0.00558
O2B   4   -0.005059   -0.017707    0.417787    11.00000    0.02254    0.01779 =
         0.01694    0.00031   -0.00028   -0.00221
H2B   2   -0.056105   -0.042721    0.456061    11.00000   -1.50000
O3B   4    0.148927    0.039020    0.270561    11.00000    0.01647    0.02711 =
         0.02051   -0.00374   -0.00123    0.00278
O4B   4   -0.028263    0.018605    0.220879    11.00000    0.02202    0.02448 =
         0.02133   -0.01084   -0.00219   -0.00187
N1B   3    0.071236    0.201397    0.347044    11.00000    0.01969    0.01804 =
         0.01594   -0.00295   -0.00394   -0.00337
C1B   1    0.128961    0.282892    0.349589    11.00000    0.03619    0.02017 =
         0.02272   -0.00360   -0.00743   -0.00804
AFIX 137
H1BA  2    0.059583    0.326705    0.355375    11.00000   -1.50000
H1BB  2    0.189395    0.303201    0.302792    11.00000   -1.50000
H1BC  2    0.176742    0.273599    0.392311    11.00000   -1.50000
AFIX   0
C2B   1    0.066585    0.131486    0.404188    11.00000    0.01635    0.02029 =
         0.01384   -0.00326    0.00048   -0.00072
C3B   1   -0.038909    0.071149    0.397673    11.00000    0.01576    0.01827 =
         0.01538   -0.00317   -0.00083   -0.00084
AFIX  13
H3B   2   -0.121413    0.082848    0.430889    11.00000   -1.20000
AFIX   0
C4B   1   -0.058914    0.100496    0.315246    11.00000    0.01394    0.01938 =
         0.01546   -0.00380   -0.00139   -0.00129
AFIX  13
H4B   2   -0.151700    0.092732    0.309792    11.00000   -1.20000
AFIX   0
C5B   1   -0.023772    0.198770    0.296724    11.00000    0.01599    0.01803 =
         0.01620   -0.00377   -0.00255    0.00046
AFIX  13
H5B   2   -0.103678    0.232704    0.312616    11.00000   -1.20000
AFIX   0
C6B   1    0.025836    0.235468    0.214405    11.00000    0.01991    0.01486 =
         0.01628   -0.00376   -0.00266   -0.00240
C7B   1   -0.064443    0.273102    0.168189    11.00000    0.01990    0.02182 =
         0.02112   -0.00394   -0.00442   -0.00242
AFIX  43
H7B   2   -0.154027    0.277498    0.189150    11.00000   -1.20000
AFIX   0
C8B   1   -0.024328    0.304233    0.091676    11.00000    0.02850    0.02433 =
         0.02098   -0.00085   -0.01029   -0.00393
AFIX  43
H8B   2   -0.086622    0.329407    0.060513    11.00000   -1.20000
AFIX   0
C9B   1    0.106325    0.298677    0.060661    11.00000    0.03302    0.02439 =
         0.01525   -0.00248   -0.00077   -0.00860
AFIX  43
H9B   2    0.133610    0.319863    0.008309    11.00000   -1.20000
AFIX   0
C10B  1    0.196873    0.262145    0.106253    11.00000    0.02122    0.02389 =
         0.02218   -0.00585    0.00176   -0.00470
AFIX  43
H10B  2    0.286550    0.258718    0.085146    11.00000   -1.20000
AFIX   0
C11B  1    0.157215    0.230441    0.182794    11.00000    0.02023    0.01988 =
         0.01995   -0.00365   -0.00367   -0.00220
AFIX  43
H11B  2    0.219859    0.205240    0.213708    11.00000   -1.20000
AFIX   0
C12B  1    0.034080    0.049825    0.267701    11.00000    0.01864    0.01515 =
         0.01425   -0.00076   -0.00103   -0.00223
C13B  1    0.051792   -0.028913    0.169921    11.00000    0.03645    0.02512 =
         0.02714   -0.01495    0.00022    0.00005
AFIX  23
H13E  2   -0.002465   -0.072299    0.157867    11.00000   -1.20000
H13F  2    0.123101   -0.060538    0.194780    11.00000   -1.20000
AFIX   0
C14B  1    0.109556    0.032107    0.098398    11.00000    0.02728    0.03745 =
         0.02461   -0.01158   -0.00050    0.00302
AFIX 137
H14G  2    0.039298    0.066318    0.075594    11.00000   -1.50000
H14H  2    0.156842   -0.001609    0.063272    11.00000   -1.50000
H14I  2    0.170140    0.071340    0.109762    11.00000   -1.50000
AFIX   0
O1C   4   -0.105242    0.633234    0.464608    11.00000    0.02099    0.02239 =
         0.01818    0.00031    0.00275    0.00604
O2C   4    0.030468    0.482328    0.417397    11.00000    0.02469    0.01736 =
         0.01734    0.00069   -0.00447    0.00156
H2C   2    0.067837    0.453049    0.452531    11.00000   -1.50000
O3C   4   -0.042036    0.544559    0.269629    11.00000    0.01806    0.02517 =
         0.02002   -0.00402   -0.00340   -0.00240
O4C   4    0.163472    0.511742    0.220139    11.00000    0.02256    0.02296 =
         0.01994   -0.01022   -0.00348    0.00322
N1C   3    0.003500    0.706490    0.350845    11.00000    0.01856    0.01695 =
         0.01580   -0.00225    0.00021    0.00252
C1C   1   -0.043338    0.794325    0.355769    11.00000    0.03158    0.01831 =
         0.02353   -0.00151    0.00232    0.00577
AFIX 137
H1CA  2   -0.098561    0.792774    0.404594    11.00000   -1.50000
H1CB  2   -0.094446    0.817262    0.315392    11.00000   -1.50000
H1CC  2    0.031531    0.831941    0.350627    11.00000   -1.50000
AFIX   0
C2C   1   -0.019972    0.637925    0.408233    11.00000    0.01704    0.01917 =
         0.01547   -0.00291   -0.00390    0.00142
C3C   1    0.081674    0.566974    0.397005    11.00000    0.01715    0.01735 =
         0.01467   -0.00231   -0.00325    0.00188
AFIX  13
H3C   2    0.150894    0.569892    0.428168    11.00000   -1.20000
AFIX   0
C4C   1    0.141993    0.593538    0.313762    11.00000    0.01402    0.01798 =
         0.01566   -0.00341   -0.00243    0.00198
AFIX  13
H4C   2    0.237943    0.579844    0.306842    11.00000   -1.20000
AFIX   0
C5C   1    0.117611    0.693781    0.295049    11.00000    0.01465    0.01760 =
         0.01573   -0.00342   -0.00119   -0.00027
AFIX  13
H5C   2    0.194243    0.722865    0.305178    11.00000   -1.20000
AFIX   0
C6C   1    0.099074    0.730118    0.214232    11.00000    0.01908    0.01437 =
         0.01724   -0.00372   -0.00323   -0.00040
C7C   1    0.210798    0.751407    0.160503    11.00000    0.01932    0.02038 =
         0.01952   -0.00316   -0.00285   -0.00103
AFIX  43
H7C   2    0.294561    0.746043    0.175669    11.00000   -1.20000
AFIX   0
C8C   1    0.200171    0.780403    0.084951    11.00000    0.02778    0.02380 =
         0.01734   -0.00219    0.00087   -0.00287
AFIX  43
H8C   2    0.276690    0.793977    0.048608    11.00000   -1.20000
AFIX   0
C9C   1    0.078166    0.789552    0.062528    11.00000    0.03851    0.02081 =
         0.01759   -0.00108   -0.01032   -0.00149
AFIX  43
H9C   2    0.070770    0.809909    0.010964    11.00000   -1.20000
AFIX   0
C10C  1   -0.032848    0.768860    0.115689    11.00000    0.02594    0.02294 =
         0.02632   -0.00318   -0.01329   -0.00060
AFIX  43
H10C  2   -0.116584    0.775228    0.100460    11.00000   -1.20000
AFIX   0
C11C  1   -0.022663    0.738833    0.191194    11.00000    0.01919    0.01933 =
         0.02240   -0.00256   -0.00363   -0.00164
AFIX  43
H11C  2   -0.099340    0.724208    0.227195    11.00000   -1.20000
AFIX   0
C12C  1    0.074419    0.547893    0.266836    11.00000    0.01889    0.01507 =
         0.01390   -0.00002   -0.00253    0.00090
C13C  1    0.111890    0.470513    0.167918    11.00000    0.03361    0.02416 =
         0.02473   -0.01274   -0.00674    0.00265
AFIX  23
H13G  2    0.029146    0.441094    0.193061    11.00000   -1.20000
H13H  2    0.175143    0.425913    0.152674    11.00000   -1.20000
AFIX   0
C14C  1    0.087249    0.537046    0.099256    11.00000    0.02874    0.03338 =
         0.02035   -0.00933   -0.00304   -0.00300
AFIX 137
H14J  2    0.021909    0.579814    0.114179    11.00000   -1.50000
H14K  2    0.054827    0.507972    0.064143    11.00000   -1.50000
H14L  2    0.168977    0.566646    0.074767    11.00000   -1.50000
AFIX   0
O1D   4    0.357873    0.518326    0.446209    11.00000    0.02045    0.03197 =
         0.01594   -0.00257    0.00001    0.00394
O2D   4    0.504302    0.679922    0.414219    11.00000    0.02639    0.03002 =
         0.03584   -0.01900   -0.00779    0.01139
H2D   2    0.427846    0.693300    0.411846    11.00000   -1.50000
O3D   4    0.444595    0.698907    0.262026    11.00000    0.01856    0.02864 =
         0.02761   -0.00004   -0.00657    0.00249
O4D   4    0.648620    0.747897    0.217513    11.00000    0.02373    0.01901 =
         0.02627   -0.00001   -0.00540   -0.00287
N1D   3    0.485307    0.496958    0.337633    11.00000    0.01954    0.01852 =
         0.01413   -0.00314   -0.00056   -0.00089
C1D   1    0.430391    0.414190    0.336673    11.00000    0.03205    0.02136 =
         0.02304   -0.00292    0.00132   -0.00705
AFIX 137
H1DA  2    0.363474    0.397197    0.381162    11.00000   -1.50000
H1DB  2    0.499933    0.369598    0.337056    11.00000   -1.50000
H1DC  2    0.390741    0.419971    0.291156    11.00000   -1.50000
AFIX   0
C2D   1    0.452317    0.536487    0.396096    11.00000    0.01834    0.02156 =
         0.01446   -0.00114   -0.00468    0.00601
C3D   1    0.554435    0.603891    0.391238    11.00000    0.01991    0.02283 =
         0.01759   -0.00801   -0.00632    0.00568
AFIX  13
H3D   2    0.618289    0.576768    0.424973    11.00000   -1.20000
AFIX   0
C4D   1    0.626033    0.617218    0.309719    11.00000    0.01549    0.01928 =
         0.01818   -0.00450   -0.00455    0.00045
AFIX  13
H4D   2    0.720898    0.628787    0.306845    11.00000   -1.20000
AFIX   0
C5D   1    0.607295    0.528402    0.288691    11.00000    0.01661    0.01802 =
         0.01556   -0.00342   -0.00185    0.00099
AFIX  13
H5D   2    0.680136    0.488003    0.304220    11.00000   -1.20000
AFIX   0
C6D   1    0.605208    0.533654    0.205980    11.00000    0.02045    0.01538 =
         0.01540   -0.00287   -0.00120   -0.00238
C7D   1    0.722257    0.519831    0.160434    11.00000    0.01904    0.02446 =
         0.02012   -0.00629   -0.00141   -0.00295
AFIX  43
H7D   2    0.799885    0.505775    0.181872    11.00000   -1.20000
AFIX   0
C8D   1    0.725997    0.526507    0.083787    11.00000    0.02555    0.03183 =
         0.01966   -0.00824    0.00559   -0.00753
AFIX  43
H8D   2    0.806193    0.516898    0.053111    11.00000   -1.20000
AFIX   0
C9D   1    0.613781    0.547039    0.051880    11.00000    0.03717    0.02817 =
         0.01444   -0.00443   -0.00209   -0.00985
AFIX  43
H9D   2    0.616794    0.552111   -0.000625    11.00000   -1.20000
AFIX   0
C10D  1    0.496819    0.560175    0.097057    11.00000    0.02771    0.02587 =
         0.02188   -0.00328   -0.00913   -0.00447
AFIX  43
H10D  2    0.419335    0.573877    0.075418    11.00000   -1.20000
AFIX   0
C11D  1    0.492168    0.553429    0.173812    11.00000    0.02031    0.02186 =
         0.01893   -0.00439   -0.00173   -0.00178
AFIX  43
H11D  2    0.411555    0.562349    0.204404    11.00000   -1.20000
AFIX   0
C12D  1    0.560952    0.691296    0.261300    11.00000    0.01963    0.01842 =
         0.01980   -0.00651   -0.00462   -0.00005
C13D  1    0.595516    0.820966    0.167437    11.00000    0.03602    0.01752 =
         0.03372    0.00318   -0.00836   -0.00214
AFIX  23
H13A  2    0.654789    0.871061    0.156732    11.00000   -1.20000
H13B  2    0.509392    0.838635    0.192372    11.00000   -1.20000
AFIX   0
C14D  1    0.580042    0.796958    0.094714    11.00000    0.03035    0.03126 =
         0.02824    0.00394   -0.00667   -0.00137
AFIX 137
H14A  2    0.665236    0.779248    0.070126    11.00000   -1.50000
H14B  2    0.545838    0.847324    0.061550    11.00000   -1.50000
H14C  2    0.518986    0.748682    0.105155    11.00000   -1.50000
AFIX   0
O5    4    0.324982    0.259059    0.518609    11.00000    0.01988    0.02645 =
         0.04948   -0.00928   -0.00410    0.00459
H5E   2    0.256669    0.292498    0.516877    11.00000   -1.50000
H5F   2    0.379003    0.279194    0.541438    11.00000   -1.50000
O6    4    0.765022    0.433827    0.419915    11.00000    0.02676    0.03694 =
         0.02431   -0.01166   -0.00311    0.00077
H6E   2    0.723973    0.439971    0.464065    11.00000   -1.50000
H6F   2    0.846864    0.450661    0.418238    11.00000   -1.50000
O7    4    0.736585    0.078950    0.582066    11.00000    0.02673    0.03499 =
         0.03000   -0.00810   -0.00747    0.00343
H7E   2    0.818138    0.057656    0.580532    11.00000   -1.50000
H7F   2    0.709794    0.070167    0.542016    11.00000   -1.50000
O8    4    0.744383    0.255731    0.575260    11.00000    0.04380    0.04165 =
         0.03146   -0.01461   -0.00864   -0.00131
H8E   2    0.732410    0.194818    0.591916    11.00000   -1.50000
H8F   2    0.758463    0.259033    0.524917    11.00000   -1.50000
O9    4    0.749857    0.258131    0.421567    11.00000    0.04233    0.03940 =
         0.03590   -0.01879   -0.00618    0.00538
H9E   2    0.747383    0.316529    0.407507    11.00000   -1.50000
H9F   2    0.675666    0.239368    0.421611    11.00000   -1.50000
HKLF 4
REM  sad in P-1
REM R1 =  0.0387 for   9637 Fo > 4sig(Fo)  and  0.0463 for all  11260 data
REM    780 parameters refined using     20 restraints
END
WGHT      0.0463      1.3188
REM Highest difference peak  0.752,  deepest hole -0.283,  1-sigma level  0.047
Q1    1   0.6536  0.1724  0.6781  11.00000  0.05    0.75
Q2    1   0.6897  0.1354  0.7233  11.00000  0.05    0.40
Q3    1   0.7746  0.1090  0.5410  11.00000  0.05    0.28
Q4    1   0.4754  0.0913  0.3032  11.00000  0.05    0.28
;
data_global
_journal_date_recd_electronic     2013-01-14
_journal_date_accepted     2013-01-19
_journal_name_full     'Acta Crystallographica, Section E'
_journal_year     2013
_journal_volume     69
_journal_issue      2
_journal_page_first     o293
_journal_page_last     o294
_journal_paper_category     QO
_journal_paper_doi     10.1107/S1600536813001943
_journal_coeditor_code     IS5239
_publ_contact_author_name     'Hamid Khaledi'
_publ_contact_author_address
;
Department of Chemistry, University of Malaya, 50603 Kuala Lumpur, Malaysia
;
_publ_contact_author_email     'hamid.khaledi@gmail.com'
_publ_contact_author_fax     '603-79674193'
_publ_contact_author_phone     '603-79674246'
_publ_section_title
;
Ethyl 4-hydroxy-1-methyl-5-oxo-2-phenylpyrrolidine-3-carboxylate 1.25-hydrate
;
loop_
    _publ_author_name
    _publ_author_footnote
    _publ_author_address
    'Mansor, Nurul Shulehaf' .
;
Organic Synthesis Labratory, Institute of Science, Universiti Tecknologi MARA,
40450 Shah Alam, Selangor, Malaysia
;
    'Mohammat, Mohd Fazli' .
;
Organic Synthesis Labratory, Institute of Science, Universiti Tecknologi MARA,
40450 Shah Alam, Selangor, Malaysia
;
    'Shaameri, Zurina' .
;
Organic Synthesis Labratory, Institute of Science, Universiti Tecknologi MARA,
40450 Shah Alam, Selangor, Malaysia
;
    'Khaledi, Hamid' .
;
Department of Chemistry, University of Malaya, 50603 Kuala Lumpur, Malaysia
;
