# Supplementary material for: Ethyl 4-hy­droxy-1-methyl-5-oxo-2-phenyl­pyrrolidine-3-carboxyl­ate 1.25-hydrate
Source: Acta Crystallogr Sect E Struct Rep Online. 2013 Jan 26;69(Pt 2):o293–4. doi: 10.1107/S1600536813001943 (PMC3569816; doi:10.1107/S1600536813001943)
Supplement: Supplementary file 2 [file e-69-0o293-Isup2.hkl]

# 
# h,k,l, Fc-squared, Fo-squared, sigma(Fo-squared) and status flag 
# 
data_I
_shelx_title ' sad in P-1' 
_shelx_refln_list_code          4 
_shelx_F_calc_maximum      295.78 
_exptl_crystal_F_000      1220.00 
_reflns_d_resolution_high  0.8107 
 
loop_ 
 _symmetry_equiv_pos_as_xyz 
 'x, y, z' 
 '-x, -y, -z' 
 
_cell_length_a    10.3669 
_cell_length_b    15.7466 
_cell_length_c    18.4539 
_cell_angle_alpha  77.373 
_cell_angle_beta   80.425 
_cell_angle_gamma  87.058 
 
_shelx_F_squared_multiplier     1.000 
 
loop_ 
 _refln_index_h 
 _refln_index_k 
 _refln_index_l 
 _refln_F_squared_calc 
 _refln_F_squared_meas 
 _refln_F_squared_sigma 
 _refln_observed_status 
   1   0   0        8.67       -0.29      0.29 o 
   2   0   0    74266.57    57373.13   1257.19 o 
   3   0   0      215.83      250.04      5.89 o 
   4   0   0      813.23      768.52     13.82 o 
   5   0   0      145.08      144.50      5.98 o 
   6   0   0      124.53      170.31      6.23 o 
   7   0   0       93.29       81.84      5.25 o 
   8   0   0      674.89      715.95     16.11 o 
   9   0   0       13.96       15.91      3.89 o 
  10   0   0      291.26      290.87     10.71 o 
  11   0   0        4.09        8.06      3.54 o 
  12   0   0       28.37       26.44      4.56 o 
 -12   1   0        3.17        8.45      3.83 o 
 -11   1   0       17.11       17.09      3.85 o 
 -10   1   0        9.58       12.39      3.42 o 
  -9   1   0      125.98      143.11      7.57 o 
  -8   1   0        8.45        1.93      4.71 o 
  -7   1   0     1681.59     1631.53     28.27 o 
  -6   1   0      119.77      138.32      5.88 o 
  -5   1   0      284.72      259.25      7.14 o 
  -4   1   0       16.25       16.34      2.89 o 
  -3   1   0    17477.48    17134.82    240.76 o 
  -2   1   0       15.59       20.85      1.49 o 
  -1   1   0        5.61       -1.11      1.11 o 
   1   1   0       56.43       46.80      3.58 o 
   2   1   0      958.19      761.61     17.01 o 
   4   1   0      287.07      335.21     13.08 o 
   5   1   0     1149.24     1087.76     19.14 o 
   6   1   0     1036.45     1128.59     32.71 o 
   7   1   0      115.69      134.48      6.24 o 
   8   1   0      601.78      590.68     14.22 o 
   9   1   0       23.54       20.36      3.99 o 
  10   1   0      674.16      593.71     15.73 o 
  11   1   0      150.65      153.78      8.85 o 
  12   1   0       30.93       34.34      4.78 o 
 -12   2   0      242.66      238.73     13.50 o 
 -11   2   0      236.28      217.17     11.51 o 
 -10   2   0       43.22       46.40      4.63 o 
  -9   2   0      790.24      722.24     15.20 o 
  -8   2   0        2.70        3.92      2.97 o 
  -7   2   0      276.49      266.10      8.48 o 
  -6   2   0      375.12      472.39     25.05 o 
  -5   2   0       90.03       85.10      4.62 o 
  -4   2   0     3205.11     3202.46     47.52 o 
  -3   2   0     2031.97     1812.88     22.47 o 
  -2   2   0     5554.11     5548.03     77.59 o 
  -1   2   0     2516.63     2464.25     35.69 o 
   0   2   0     1938.38     1791.51     19.67 o 
   1   2   0     1010.47      875.11     11.13 o 
   2   2   0      500.48      586.21      7.13 o 
   3   2   0       14.28       15.95      2.34 o 
   4   2   0      151.41      192.36      5.11 o 
   5   2   0       20.15       10.33      4.01 o 
   6   2   0      838.54      765.61     19.95 o 
   7   2   0       66.17       55.58      4.68 o 
   8   2   0      531.44      527.75     13.32 o 
   9   2   0     1189.64     1241.16     32.80 o 
  10   2   0        1.21       -3.09      3.42 o 
  11   2   0       21.00       27.49      5.21 o 
  12   2   0      281.49      272.77      9.61 o 
 -12   3   0       32.31       23.31      8.18 o 
 -11   3   0      309.32      281.00     11.51 o 
 -10   3   0        4.27        3.28      3.79 o 
  -9   3   0     1610.55     1569.38     29.37 o 
  -8   3   0       77.01       89.67      5.08 o 
  -7   3   0       80.59      102.61      5.83 o 
  -6   3   0       42.33       26.65      4.37 o 
  -5   3   0      475.62      503.13     15.17 o 
  -4   3   0      649.84      772.47     13.79 o 
  -3   3   0      258.91      254.25      5.05 o 
  -2   3   0      322.64      360.78      7.60 o 
  -1   3   0       13.95       -1.27      1.27 o 
   0   3   0        7.20       -1.07      1.07 o 
   1   3   0       53.56       67.30      2.43 o 
   2   3   0     1897.89     1844.10     22.79 o 
   3   3   0       93.47      155.97      3.83 o 
   4   3   0     1515.55     1631.33     21.14 o 
   5   3   0        4.95        4.08      3.54 o 
   6   3   0      360.42      329.88     12.57 o 
   7   3   0     3717.02     3796.73     47.20 o 
   8   3   0      112.43       95.86      6.46 o 
   9   3   0      982.33      977.41     21.11 o 
  10   3   0      111.19      121.25      8.10 o 
  11   3   0      176.25      174.23      9.18 o 
  12   3   0       26.83       31.51      4.90 o 
 -12   4   0       12.23       15.65      5.03 o 
 -11   4   0        1.48        3.17      4.24 o 
 -10   4   0       23.16       27.00      4.88 o 
  -9   4   0       25.98       25.03      4.47 o 
  -8   4   0     1205.89     1182.61     18.76 o 
  -7   4   0        8.95       16.72      5.53 o 
  -6   4   0       25.11       34.85      3.69 o 
  -5   4   0      305.57      330.15      6.92 o 
  -4   4   0      218.87      194.51      4.92 o 
  -3   4   0        4.00        5.26      1.69 o 
  -2   4   0    10187.35    10112.99    143.04 o 
  -1   4   0       29.89       29.01      2.58 o 
   0   4   0    87484.65    77777.02   3437.58 o 
   1   4   0     3586.64     3430.65     41.31 o 
   2   4   0     2612.65     2462.45     30.34 o 
   3   4   0     7166.31     7157.80     73.31 o 
   4   4   0     2480.01     2621.49     32.67 o 
   5   4   0     4318.10     4402.74     53.27 o 
   6   4   0     2707.12     2888.71     43.74 o 
   7   4   0      170.13      139.78      5.30 o 
   8   4   0     2338.39     2339.04     39.90 o 
   9   4   0      125.60      135.39     13.77 o 
  10   4   0       96.11       60.94      6.13 o 
  11   4   0       21.97       28.31      5.33 o 
  12   4   0       41.87       36.59      4.97 o 
 -12   5   0       53.63       63.56      8.60 o 
 -11   5   0       74.43       80.34      7.25 o 
 -10   5   0      184.06      194.22      9.45 o 
  -9   5   0      253.06      258.47      7.91 o 
  -8   5   0      446.66      464.47     10.24 o 
  -7   5   0      312.55      318.17      7.80 o 
  -6   5   0       24.28       21.59      2.27 o 
  -5   5   0       13.71       10.76      2.23 o 
  -4   5   0       32.39       32.88      2.38 o 
  -3   5   0      568.06      465.25      8.20 o 
  -2   5   0      410.84      369.96      6.68 o 
  -1   5   0     3449.06     3170.45     33.43 o 
   0   5   0     1324.19     1215.78     16.02 o 
   1   5   0     3278.67     2979.82     45.81 o 
   2   5   0     1203.13     1126.95     19.12 o 
   3   5   0        3.62       19.06      2.04 o 
   4   5   0      102.21       83.39      3.77 o 
   5   5   0     2717.17     3017.43     37.93 o 
   6   5   0        0.03        1.42      1.79 o 
   7   5   0     1692.32     1644.00     27.33 o 
   8   5   0     1031.14     1008.44     29.33 o 
   9   5   0      200.13      211.63      9.21 o 
  10   5   0       54.92       50.00      5.98 o 
  11   5   0      534.79      521.82     15.83 o 
  12   5   0       45.99       43.90      6.50 o 
 -11   6   0       57.38       58.25      6.50 o 
 -10   6   0      237.35      233.84     12.87 o 
  -9   6   0       87.63       73.34     11.93 o 
  -8   6   0        0.51        0.57      2.52 o 
  -7   6   0       81.59      102.99      5.07 o 
  -6   6   0        6.22       10.86      2.05 o 
  -5   6   0      484.47      459.26      9.29 o 
  -4   6   0      225.04      169.21      5.00 o 
  -3   6   0       22.59       19.11      6.76 o 
  -2   6   0    16171.83    16225.94    192.23 o 
  -1   6   0     1105.73     1179.67     13.68 o 
   0   6   0     3715.60     3455.70     51.92 o 
   1   6   0      185.30      149.52      5.48 o 
   2   6   0      497.77      426.69      7.84 o 
   3   6   0     1012.64      932.63     13.82 o 
   4   6   0      140.07      117.65      5.17 o 
   5   6   0      414.02      471.81      9.33 o 
   6   6   0      501.23      474.97      9.25 o 
   7   6   0      388.37      369.99      8.22 o 
   8   6   0      232.65      163.47     36.17 o 
   9   6   0        0.41       -1.35      2.08 o 
  10   6   0      352.34      349.58     12.50 o 
  11   6   0      202.14      196.20     10.12 o 
  12   6   0       22.40       15.51      5.09 o 
 -11   7   0        0.01        0.49      4.24 o 
 -10   7   0        6.72        3.55      5.92 o 
  -9   7   0      165.71      170.26      6.82 o 
  -8   7   0      477.71      471.71     10.74 o 
  -7   7   0      458.40      445.04      8.49 o 
  -6   7   0      425.87      431.83      8.02 o 
  -5   7   0      595.29      569.65      9.16 o 
  -4   7   0        0.00       -0.37      1.79 o 
  -3   7   0     4574.75     4651.83     57.57 o 
  -2   7   0     4502.77     4728.34     58.01 o 
  -1   7   0       76.16       81.60      3.54 o 
   0   7   0      416.86      401.50      9.93 o 
   1   7   0      537.91      531.52     11.89 o 
   2   7   0      770.75      932.58     17.55 o 
   3   7   0      171.70      199.04     11.51 o 
   4   7   0        4.64        7.38      2.01 o 
   5   7   0       92.16      128.30      5.28 o 
   6   7   0     1031.82      987.29     15.76 o 
   7   7   0     3610.31     3598.09     46.20 o 
   8   7   0      909.08      910.83     20.50 o 
   9   7   0     1401.73     1205.16    161.10 o 
  10   7   0       96.22       86.84     10.32 o 
  11   7   0       20.61       19.05      5.18 o 
 -11   8   0        2.92        4.61      8.04 o 
 -10   8   0      308.11      368.22     12.51 o 
  -9   8   0      104.21       94.17      5.80 o 
  -8   8   0     1092.92     1113.60     21.58 o 
  -7   8   0      586.36      553.48      9.93 o 
  -6   8   0      112.45      128.79      4.56 o 
  -5   8   0       14.90       23.10      2.85 o 
  -4   8   0     1215.30     1273.72     22.46 o 
  -3   8   0        8.98        6.51      1.89 o 
  -2   8   0     1586.16     1617.92     22.19 o 
  -1   8   0      547.31      494.76      7.71 o 
   0   8   0      596.73      579.80     15.87 o 
   1   8   0     1612.71     1689.41     53.67 o 
   2   8   0     2211.86     2268.42     38.57 o 
   3   8   0      359.78      348.98     10.92 o 
   4   8   0      422.10      467.32      9.16 o 
   5   8   0      733.17      706.31     10.82 o 
   6   8   0     1300.85     1275.81     19.50 o 
   7   8   0        1.47        4.06      3.76 o 
   8   8   0      965.64      944.25     24.18 o 
   9   8   0      205.59      224.71     10.20 o 
  10   8   0        0.06        0.17      3.28 o 
  11   8   0      366.11      365.71     19.15 o 
 -11   9   0      245.27      280.44     19.98 o 
 -10   9   0       69.65       82.28      7.30 o 
  -9   9   0      315.70      324.59     12.98 o 
  -8   9   0       39.48       38.16      4.22 o 
  -7   9   0        6.26        6.79      2.65 o 
  -6   9   0      450.51      467.21      8.83 o 
  -5   9   0       81.70       97.33      4.77 o 
  -4   9   0      793.92      806.99     16.00 o 
  -3   9   0      236.09      215.49      5.78 o 
  -2   9   0     2164.09     2246.85     29.88 o 
  -1   9   0     2577.41     2608.88     28.68 o 
   0   9   0      176.94      187.58      7.27 o 
   1   9   0      199.33      205.81     21.07 o 
   2   9   0      233.64      218.97      7.72 o 
   3   9   0     1630.19     1727.58     30.24 o 
   4   9   0       60.06       59.67      3.88 o 
   5   9   0      201.94      193.83      5.38 o 
   6   9   0        7.49       10.34      2.65 o 
   7   9   0     1251.28     1188.43     26.96 o 
   8   9   0      256.05      235.67     14.11 o 
   9   9   0     1268.34     1236.65     26.87 o 
  10   9   0        5.87        5.86      4.34 o 
  11   9   0      790.21      800.45     29.78 o 
 -10  10   0        6.19        9.50      8.41 o 
  -9  10   0        2.42        5.57      3.35 o 
  -8  10   0       26.07       29.10      3.51 o 
  -7  10   0      881.06      877.93     13.86 o 
  -6  10   0      454.36      441.72      8.82 o 
  -5  10   0      361.54      311.79     21.49 o 
  -4  10   0      321.50      296.06      8.80 o 
  -3  10   0      142.08      113.67      6.03 o 
  -2  10   0     2020.31     2089.51     28.39 o 
  -1  10   0        0.32        3.69      1.14 o 
   0  10   0      449.57      414.21     17.31 o 
   1  10   0      652.62      739.83     16.45 o 
   2  10   0      103.12      110.47      6.18 o 
   3  10   0      245.57      275.09      9.12 o 
   4  10   0       36.10       30.29      3.86 o 
   5  10   0        1.14       -0.28      1.99 o 
   6  10   0      326.95      276.78      9.43 o 
   7  10   0      118.61      138.35     13.77 o 
   8  10   0        0.16       -3.82      3.82 o 
   9  10   0        4.73        5.83      8.81 o 
  10  10   0        2.62       -1.05      5.97 o 
 -10  11   0      166.39      148.70     12.78 o 
  -9  11   0       98.21       93.86      7.79 o 
  -8  11   0      123.87      144.21      7.39 o 
  -7  11   0     1543.36     1612.14     27.37 o 
  -6  11   0     2197.51     2210.53     28.10 o 
  -5  11   0      783.63      721.87     24.43 o 
  -4  11   0       32.86       33.80      6.22 o 
  -3  11   0      371.67      358.48      8.04 o 
  -2  11   0      117.59      126.49      7.13 o 
  -1  11   0     2761.30     2656.02     45.62 o 
   0  11   0      400.06      412.15     12.00 o 
   1  11   0       96.13      111.47     10.48 o 
   2  11   0     1040.75     1042.16     21.57 o 
   3  11   0     1719.38     1688.81     30.95 o 
   4  11   0        2.83       -0.10      3.02 o 
   5  11   0      192.45      169.41      7.57 o 
   6  11   0       99.29      104.98      4.96 o 
   7  11   0      523.73      531.28     15.60 o 
   8  11   0        0.16        0.34      4.02 o 
   9  11   0        0.02       -0.58      3.97 o 
  10  11   0      550.80      517.75     16.95 o 
  -9  12   0        2.61        0.17      3.85 o 
  -8  12   0       57.18       46.75      6.53 o 
  -7  12   0       48.19       52.21      4.93 o 
  -6  12   0       22.44       13.65      6.08 o 
  -5  12   0      292.18      284.65     26.99 o 
  -4  12   0       47.06       35.96      8.16 o 
  -3  12   0        5.30        6.57      4.07 o 
  -2  12   0     3206.48     3188.08     54.47 o 
  -1  12   0       31.73       39.81      5.82 o 
   0  12   0     3744.49     3702.61     61.29 o 
   1  12   0       48.46       43.06      6.19 o 
   2  12   0     1960.47     1881.64     34.55 o 
   3  12   0       74.66       79.57      6.25 o 
   4  12   0     1123.69     1107.60     22.87 o 
   5  12   0     2096.06     1960.97     35.37 o 
   6  12   0      234.75      238.63      7.84 o 
   7  12   0       11.63        9.60      4.30 o 
   8  12   0        8.76        5.50      4.24 o 
   9  12   0       24.97       26.37      5.74 o 
  -9  13   0       22.34       31.57      8.19 o 
  -8  13   0       12.99       19.30      4.07 o 
  -7  13   0      177.51      164.80      7.93 o 
  -6  13   0      189.69      202.79     13.76 o 
  -5  13   0      315.34      304.99     11.90 o 
  -4  13   0       76.07       60.77      6.87 o 
  -3  13   0      319.63      322.94     14.88 o 
  -2  13   0     1270.27     1249.15     26.72 o 
  -1  13   0      213.62      219.68     11.13 o 
   0  13   0      427.28      422.61     22.73 o 
   1  13   0        7.18        2.44      4.19 o 
   2  13   0      966.65      969.83     21.62 o 
   3  13   0      323.12      324.94     11.33 o 
   4  13   0       20.03        5.27      7.09 o 
   5  13   0      391.38      378.30     12.13 o 
   6  13   0      147.31      163.72      8.92 o 
   7  13   0      118.39      133.18     13.57 o 
   8  13   0       41.43       29.38      9.45 o 
   9  13   0       45.96       45.69      6.90 o 
  -8  14   0        5.76        1.54      3.83 o 
  -7  14   0       62.75       66.52      5.87 o 
  -6  14   0        0.02        0.29      3.24 o 
  -5  14   0      446.82      510.81     16.15 o 
  -4  14   0       17.75       17.33      4.89 o 
  -3  14   0        0.17       -1.19      3.77 o 
  -2  14   0      102.81      110.43      8.20 o 
  -1  14   0      664.30      656.60     17.82 o 
   0  14   0      475.26      463.44     21.09 o 
   1  14   0      592.13      594.60     16.38 o 
   2  14   0        9.55        8.96      4.12 o 
   3  14   0      125.91      135.01      9.38 o 
   4  14   0        2.80        3.59      3.75 o 
   5  14   0      929.94      913.90     21.05 o 
   6  14   0       43.73       39.14      4.66 o 
   7  14   0       74.59       59.50     10.33 o 
   8  14   0        0.67        6.39      6.76 o 
  -7  15   0      149.23      146.13      8.30 o 
  -6  15   0      403.79      405.09     27.75 o 
  -5  15   0       18.67       21.05      5.45 o 
  -4  15   0        7.58       12.97      4.99 o 
  -3  15   0       29.72       27.62      5.65 o 
  -2  15   0        0.53        1.17      4.65 o 
  -1  15   0      310.12      324.41     12.55 o 
   0  15   0      134.03      128.04      8.90 o 
   1  15   0       45.80       44.70      5.94 o 
   2  15   0       30.21       29.22     10.35 o 
   3  15   0      695.96      736.10     19.09 o 
   4  15   0      103.81       99.86      7.73 o 
   5  15   0       31.83       33.64      7.24 o 
   6  15   0       21.59       27.26      6.33 o 
   7  15   0       24.75       44.35      9.71 o 
  -6  16   0      185.97      175.74     11.80 o 
  -5  16   0      483.60      511.78     17.38 o 
  -4  16   0      122.27      113.49      9.23 o 
  -3  16   0       57.50       51.41      6.73 o 
  -2  16   0      326.10      331.10     23.42 o 
  -1  16   0      175.36      189.20     10.11 o 
   0  16   0      123.78      111.19      8.89 o 
   1  16   0      241.62      243.31     15.06 o 
   2  16   0      628.36      569.86     16.92 o 
   3  16   0        4.19        6.20      4.44 o 
   4  16   0      405.30      391.41     13.68 o 
   5  16   0      163.88      172.12      9.61 o 
   6  16   0       36.26       36.35      9.31 o 
  -5  17   0      327.78      340.82     14.43 o 
  -4  17   0       40.84       43.17      7.02 o 
  -3  17   0      461.00      418.87     15.49 o 
  -2  17   0      308.54      300.10     28.60 o 
  -1  17   0      114.63      107.71      9.11 o 
   0  17   0       97.75      113.58      9.29 o 
   1  17   0        0.33        3.83      7.14 o 
   2  17   0        3.89       10.55      5.04 o 
   3  17   0        2.90        9.44      4.91 o 
   4  17   0      673.46      733.70     20.12 o 
   5  17   0      307.19      317.37     14.07 o 
  -3  18   0        5.63       12.68      5.72 o 
  -2  18   0       78.75       94.66      9.22 o 
  -1  18   0       14.10       16.05      5.68 o 
   0  18   0      448.48      506.34     17.86 o 
   1  18   0      139.74      179.00     12.20 o 
   2  18   0       22.61       33.75     10.46 o 
   3  18   0      159.59      169.03     11.95 o 
   4  18   0       48.12       43.33      6.68 o 
  -3 -18   1        4.37        3.20      4.73 o 
  -2 -18   1       76.74       57.44      9.31 o 
  -1 -18   1       54.48       41.66     10.90 o 
   0 -18   1       12.37       10.96      5.46 o 
   1 -18   1      118.41      121.43      9.99 o 
   2 -18   1       20.77        9.52      5.49 o 
   3 -18   1      301.52      329.85     14.37 o 
  -5 -17   1       19.73       10.38      7.18 o 
  -4 -17   1      176.51      204.63     10.79 o 
  -3 -17   1      368.62      376.57     14.16 o 
  -2 -17   1       47.48       55.59     13.07 o 
  -1 -17   1        0.00       -2.90      4.39 o 
   0 -17   1       47.66       58.21     14.07 o 
   1 -17   1      128.51      119.31      9.75 o 
   2 -17   1        2.75        8.89      7.94 o 
   3 -17   1        5.33        9.23      7.19 o 
   4 -17   1      119.98      127.21     21.15 o 
   5 -17   1        5.71        5.42      9.45 o 
  -6 -16   1      108.61      122.93     14.22 o 
  -5 -16   1      391.46      391.94     13.97 o 
  -4 -16   1      155.10      156.85      9.42 o 
  -3 -16   1       21.01       34.29      5.77 o 
  -2 -16   1       48.12       31.52      6.02 o 
  -1 -16   1      154.02      163.59     10.14 o 
   0 -16   1      792.87      705.19     19.65 o 
   1 -16   1       23.06       20.92      5.46 o 
   2 -16   1       29.25       20.33      5.56 o 
   3 -16   1       37.15       55.97      7.06 o 
   4 -16   1       37.90       34.22      6.21 o 
   5 -16   1       78.67       94.69      8.96 o 
   6 -16   1       21.23       36.78      8.78 o 
  -7 -15   1      367.83      396.80     21.53 o 
  -6 -15   1       21.06       18.91      4.14 o 
  -5 -15   1      107.32      128.48      8.84 o 
  -4 -15   1      274.80      281.70     11.41 o 
  -3 -15   1       50.29       41.19      6.04 o 
  -2 -15   1       20.44       30.37      5.44 o 
  -1 -15   1        3.99        1.75      4.07 o 
   0 -15   1      146.02      150.94     12.61 o 
   1 -15   1      328.09      302.75     16.60 o 
   2 -15   1      248.80      202.81     10.24 o 
   3 -15   1      126.65      132.60      9.43 o 
   4 -15   1      360.78      339.98     18.65 o 
   5 -15   1        4.05       11.67      6.40 o 
   6 -15   1      391.18      370.83     14.43 o 
   7 -15   1        8.54       17.07      4.29 o 
  -8 -14   1       27.79       17.63      8.24 o 
  -7 -14   1       25.44       24.87      7.83 o 
  -6 -14   1      108.44      107.78      6.57 o 
  -5 -14   1       10.31        8.93     10.53 o 
  -4 -14   1      526.82      531.35     15.31 o 
  -3 -14   1      114.89      123.91      8.53 o 
  -2 -14   1     2883.07     2783.53     49.46 o 
  -1 -14   1        3.03       -0.54      3.87 o 
   0 -14   1     2275.36     2156.89     40.57 o 
   1 -14   1       49.08       53.45     10.10 o 
   2 -14   1      337.70      301.64     12.06 o 
   3 -14   1      117.78      119.40      8.65 o 
   4 -14   1       96.77       86.82      7.77 o 
   5 -14   1      203.72      205.24     10.49 o 
   6 -14   1        4.40        2.22      2.27 o 
   7 -14   1      294.07      310.02     10.21 o 
   8 -14   1        2.82       -0.37      3.69 o 
  -9 -13   1        0.53        8.70      7.09 o 
  -8 -13   1       30.27       29.30      8.07 o 
  -7 -13   1        0.55       -3.32      5.64 o 
  -6 -13   1        3.59        6.22      4.49 o 
  -5 -13   1      122.08      141.76      8.29 o 
  -4 -13   1      186.45      146.67      8.16 o 
  -3 -13   1      587.48      605.54     21.66 o 
  -2 -13   1      196.10      163.01      8.51 o 
  -1 -13   1        0.70        1.08      3.43 o 
   0 -13   1       41.78       38.89      5.46 o 
   1 -13   1     2300.26     2271.06     44.19 o 
   2 -13   1      347.23      330.60     14.45 o 
   3 -13   1      162.02      137.54      8.96 o 
   4 -13   1      115.60      115.16      8.24 o 
   5 -13   1       89.89       84.26      7.35 o 
   6 -13   1        2.52        1.61      4.04 o 
   7 -13   1      189.20      174.18      7.69 o 
   8 -13   1       20.05       12.18      3.97 o 
  -9 -12   1      169.31      230.98     11.47 o 
  -8 -12   1       89.63       87.45     16.14 o 
  -7 -12   1       16.40       28.04      7.50 o 
  -6 -12   1       76.72       74.07      6.45 o 
  -5 -12   1       34.58       27.91      4.66 o 
  -4 -12   1        7.30        5.04      4.79 o 
  -3 -12   1      753.63      733.92     33.07 o 
  -2 -12   1       78.30       80.81      7.20 o 
  -1 -12   1        1.41       -0.32      5.34 o 
   0 -12   1        4.64        7.05      3.80 o 
   1 -12   1       30.42       31.53      4.96 o 
   2 -12   1      263.44      263.65     15.35 o 
   3 -12   1      330.25      315.60     11.43 o 
   4 -12   1      188.00      145.66      8.20 o 
   5 -12   1      421.86      402.82     62.80 o 
   6 -12   1        2.92        1.09      4.74 o 
   7 -12   1       12.35        9.39      3.42 o 
   8 -12   1      293.58      332.70     10.19 o 
   9 -12   1       19.56       20.19      8.50 o 
 -10 -11   1       45.17       47.81     10.16 o 
  -9 -11   1       85.08       70.82      9.46 o 
  -8 -11   1       74.75       66.90      6.96 o 
  -7 -11   1     1200.62     1145.88     25.16 o 
  -6 -11   1       86.47       85.40      4.70 o 
  -5 -11   1        1.65       -1.96      3.04 o 
  -4 -11   1        0.10       -0.38      2.98 o 
  -3 -11   1      855.08      829.00     18.48 o 
  -2 -11   1     1186.00     1163.70     23.64 o 
  -1 -11   1      387.42      409.74     11.97 o 
   0 -11   1        4.64        4.51      3.24 o 
   1 -11   1      108.64       90.14      6.50 o 
   2 -11   1       37.86       48.89      7.00 o 
   3 -11   1       43.97       29.71      4.77 o 
   4 -11   1      308.23      286.02     10.52 o 
   5 -11   1     1582.14     1430.46     39.60 o 
   6 -11   1      258.44      280.37     11.12 o 
   7 -11   1      444.37      392.75     10.42 o 
   8 -11   1      591.85      604.82     13.51 o 
   9 -11   1        2.07        0.20      4.32 o 
  10 -11   1       92.96      104.10     11.61 o 
 -10 -10   1      232.62      230.00     11.13 o 
  -9 -10   1       97.41       91.59      7.90 o 
  -8 -10   1       33.18       37.42     12.42 o 
  -7 -10   1       67.39       74.19      5.00 o 
  -6 -10   1      564.20      539.78     11.62 o 
  -5 -10   1        8.23        6.99      2.70 o 
  -4 -10   1      334.57      349.87     22.28 o 
  -3 -10   1        7.22        3.93      3.01 o 
  -2 -10   1     1100.67     1127.04     22.46 o 
  -1 -10   1       25.04       19.62      3.82 o 
   0 -10   1      865.48      792.13     17.65 o 
   1 -10   1      271.44      298.23      9.84 o 
   2 -10   1      297.10      291.26      6.24 o 
   3 -10   1     1595.17     1602.15     22.92 o 
   4 -10   1      272.94      351.27      8.13 o 
   5 -10   1      363.89      355.40      8.49 o 
   6 -10   1      118.95      145.02      5.10 o 
   7 -10   1      318.33      302.33      7.50 o 
   8 -10   1       44.84       48.47      4.00 o 
   9 -10   1        6.49        4.19      6.03 o 
  10 -10   1       64.72       74.44      9.94 o 
 -11  -9   1        2.46        6.09      3.98 o 
 -10  -9   1       99.34      107.91     11.96 o 
  -9  -9   1        1.64        3.61      3.94 o 
  -8  -9   1       37.60       44.78      5.65 o 
  -7  -9   1      135.05      123.48      5.77 o 
  -6  -9   1       60.00       70.43      4.60 o 
  -5  -9   1       16.35       12.91      2.37 o 
  -4  -9   1      392.25      405.64     10.90 o 
  -3  -9   1      480.95      554.39     13.22 o 
  -2  -9   1      930.58      934.50     18.99 o 
  -1  -9   1      749.67      749.17     16.26 o 
   0  -9   1      151.85      141.67      8.55 o 
   1  -9   1      229.65      237.84      4.92 o 
   2  -9   1        5.85        9.15      1.70 o 
   3  -9   1      694.34      731.29     12.26 o 
   4  -9   1      466.30      474.26     10.95 o 
   5  -9   1       21.86       23.97      3.91 o 
   6  -9   1      110.01      109.27      4.72 o 
   7  -9   1      707.64      668.41     11.37 o 
   8  -9   1        3.39        7.54      2.69 o 
   9  -9   1     1425.95     1439.46     23.45 o 
  10  -9   1      228.37      220.29      9.97 o 
  11  -9   1        2.51        0.94      4.40 o 
 -11  -8   1        4.10        6.89      3.86 o 
 -10  -8   1       41.60       41.69      6.17 o 
  -9  -8   1       30.26       26.38      7.04 o 
  -8  -8   1       15.74        8.63      3.86 o 
  -7  -8   1      168.36      140.43      5.64 o 
  -6  -8   1      241.95      252.71      8.31 o 
  -5  -8   1      341.22      380.09      7.43 o 
  -4  -8   1      126.97      170.85      5.41 o 
  -3  -8   1      339.37      343.53      9.50 o 
  -2  -8   1     3503.37     3711.52     58.56 o 
  -1  -8   1       24.23       10.38      2.84 o 
   0  -8   1      154.90      142.08      9.22 o 
   1  -8   1      782.63      800.24     11.95 o 
   2  -8   1      679.57      686.81     10.99 o 
   3  -8   1      151.25      169.51      4.91 o 
   4  -8   1     1587.61     1633.34     27.39 o 
   5  -8   1        0.95       -0.73      1.96 o 
   6  -8   1        6.06        6.64      2.21 o 
   7  -8   1      978.29      943.43     14.08 o 
   8  -8   1      561.59      579.07     10.55 o 
   9  -8   1      884.70      886.41     16.64 o 
  10  -8   1        0.90       -0.35      3.61 o 
  11  -8   1       48.84       60.47      6.82 o 
 -11  -7   1        4.05        5.00      4.36 o 
 -10  -7   1       17.04       19.13      4.93 o 
  -9  -7   1      163.24      145.48     13.58 o 
  -7  -7   1      254.27      251.34      7.03 o 
  -6  -7   1     1501.30     1497.53     21.93 o 
  -5  -7   1       11.93        9.98      5.87 o 
  -4  -7   1      489.99      578.61     10.38 o 
  -3  -7   1      363.47      367.52      7.72 o 
  -2  -7   1      613.30      672.68     19.76 o 
  -1  -7   1        8.48        3.01      2.43 o 
   0  -7   1       45.67       38.10      3.77 o 
   1  -7   1       41.66       59.35      4.98 o 
   2  -7   1        7.33       -1.23      1.34 o 
   3  -7   1      450.49      412.52     37.62 o 
   4  -7   1      594.54      598.41     10.57 o 
   5  -7   1     1303.80     1197.00     15.60 o 
   6  -7   1     1101.49     1128.72     15.28 o 
   7  -7   1      685.05      649.84     12.31 o 
   8  -7   1      687.75      671.83     14.85 o 
   9  -7   1       19.96       29.45      3.86 o 
  10  -7   1       54.96       52.09      5.99 o 
  11  -7   1       92.46      105.02      8.29 o 
 -11  -6   1        0.65        0.82      3.42 o 
 -10  -6   1      815.41      780.19     19.71 o 
  -9  -6   1       13.93       13.57      4.19 o 
  -8  -6   1      182.95      168.00      7.99 o 
  -7  -6   1       18.33       22.36      3.51 o 
  -6  -6   1       60.84       58.18      4.85 o 
  -5  -6   1     1757.80     1905.53     25.84 o 
  -4  -6   1     2514.99     2596.55     33.39 o 
  -3  -6   1      249.57      265.69      6.65 o 
  -2  -6   1        0.24       -1.97      1.97 o 
  -1  -6   1      949.72      917.27     17.12 o 
   0  -6   1    14956.17    15020.27    219.11 o 
   1  -6   1     3581.82     3676.16     45.06 o 
   2  -6   1      419.72      378.23      6.91 o 
   3  -6   1      371.12      405.70      8.87 o 
   4  -6   1     1975.43     2183.04     41.68 o 
   5  -6   1       53.78       56.74      3.00 o 
   6  -6   1     1092.59     1162.67     15.38 o 
   7  -6   1      455.16      465.46     10.18 o 
   8  -6   1      440.00      495.33     10.85 o 
   9  -6   1       16.62       18.10      3.31 o 
  10  -6   1       12.89        5.21      3.97 o 
  11  -6   1       66.37       69.48      8.03 o 
 -12  -5   1     1053.18     1100.79     21.32 o 
 -11  -5   1      405.77      393.62     11.35 o 
 -10  -5   1      528.21      502.81     14.99 o 
  -9  -5   1      795.68      727.40     17.75 o 
  -8  -5   1      202.19      184.49      8.33 o 
  -7  -5   1      700.84      668.59     11.82 o 
  -6  -5   1     1693.57     1838.75     29.97 o 
  -5  -5   1      560.08      633.93     12.75 o 
  -4  -5   1      787.51      896.05     13.51 o 
  -3  -5   1     3752.12     3802.55     46.56 o 
  -2  -5   1       26.56       29.54      2.36 o 
  -1  -5   1    10527.45    10234.32    149.90 o 
   0  -5   1     1056.76     1041.54     13.90 o 
   1  -5   1     1599.94     1439.50     18.70 o 
   2  -5   1        5.33        4.16      1.81 o 
   3  -5   1        6.91       30.36      4.11 o 
   4  -5   1      398.09      406.39      6.70 o 
   5  -5   1      591.27      606.49      9.10 o 
   6  -5   1       21.17       20.58      2.27 o 
   7  -5   1       48.60       53.81      3.85 o 
   8  -5   1      105.30      113.68      5.47 o 
   9  -5   1     1551.66     1618.21     44.34 o 
  10  -5   1       65.52       71.83      7.76 o 
  11  -5   1       23.06       21.30      5.02 o 
  12  -5   1      375.77      382.97     14.78 o 
 -12  -4   1      625.35      628.30     17.88 o 
 -11  -4   1        0.00        3.71      3.27 o 
 -10  -4   1        6.72        5.97      3.91 o 
  -9  -4   1      709.85      715.78     43.39 o 
  -8  -4   1      645.62      595.60     14.77 o 
  -7  -4   1        0.21        1.32      2.00 o 
  -6  -4   1     1391.94     1299.42     18.64 o 
  -5  -4   1     1274.88     1287.21     21.59 o 
  -4  -4   1     5488.77     5638.68     80.70 o 
  -3  -4   1     2678.84     2618.68     32.55 o 
  -2  -4   1     6170.99     5983.98     70.81 o 
  -1  -4   1     5096.67     4718.45     70.34 o 
   0  -4   1    28394.10    28249.02    415.92 o 
   1  -4   1       15.61       11.14      1.31 o 
   2  -4   1      154.52      148.12      6.08 o 
   3  -4   1     2921.15     3070.23     47.43 o 
   4  -4   1       80.39       73.01      3.42 o 
   5  -4   1       12.37       13.79      2.08 o 
   6  -4   1      131.75      102.47      7.46 o 
   7  -4   1       33.57       28.26      3.48 o 
   8  -4   1       85.25       91.81      4.99 o 
   9  -4   1     1324.52     1246.16     37.19 o 
  10  -4   1      196.23      198.14     11.35 o 
  11  -4   1      472.00      480.29     23.95 o 
  12  -4   1       73.50      113.45      9.16 o 
 -12  -3   1       65.05       84.13      6.56 o 
 -11  -3   1       31.76       22.73      4.31 o 
 -10  -3   1       48.83       57.50      5.99 o 
  -9  -3   1     1159.84     1110.28     22.97 o 
  -8  -3   1        2.59        3.46      3.00 o 
  -7  -3   1      485.52      526.36      9.79 o 
  -6  -3   1       71.37       50.47      3.07 o 
  -5  -3   1      233.02      266.34     10.37 o 
  -4  -3   1       19.92       17.74      3.46 o 
  -3  -3   1       34.16       21.38      2.31 o 
  -2  -3   1      860.13      899.21     12.26 o 
  -1  -3   1       42.64       61.55      3.24 o 
   0  -3   1       58.57       65.75      6.80 o 
   1  -3   1      108.78      111.56      2.70 o 
   2  -3   1     1430.03     1262.76     20.60 o 
   3  -3   1        4.18       -0.35      1.41 o 
   4  -3   1      500.73      598.91      9.49 o 
   5  -3   1        1.06        6.00      1.73 o 
   6  -3   1      193.89      248.61      7.41 o 
   7  -3   1      107.56      103.43      5.19 o 
   8  -3   1     1345.26     1405.29     25.44 o 
   9  -3   1       16.88       23.54      5.79 o 
  10  -3   1      425.49      441.80     27.87 o 
  11  -3   1      647.24      598.20     16.69 o 
  12  -3   1      337.83      349.36     13.30 o 
 -12  -2   1      224.23      210.83      8.75 o 
 -11  -2   1      175.80      172.11      9.49 o 
 -10  -2   1      275.34      242.22     14.70 o 
  -9  -2   1        6.15        0.58      3.20 o 
  -8  -2   1        4.27        1.74      2.92 o 
  -7  -2   1       80.09       79.38      5.44 o 
  -6  -2   1       71.07       82.41      5.04 o 
  -5  -2   1    10342.09    10604.08    150.62 o 
  -4  -2   1     1220.00     1163.36     19.73 o 
  -3  -2   1      207.28      355.35      6.08 o 
  -2  -2   1     7361.47     7595.96    106.73 o 
  -1  -2   1     1551.91     1496.00     18.47 o 
   0  -2   1    17198.78    15862.23    233.71 o 
   1  -2   1     1460.00     1320.74     28.26 o 
   2  -2   1       24.63       21.83      2.31 o 
   3  -2   1     4365.79     4154.37     49.47 o 
   4  -2   1       53.32       51.31      3.16 o 
   5  -2   1     2029.78     2182.76     34.50 o 
   6  -2   1      413.59      460.00     11.20 o 
   7  -2   1      131.51      121.57      7.50 o 
   8  -2   1      834.13      930.45     15.33 o 
   9  -2   1     1234.32     1228.88     24.42 o 
  10  -2   1      221.63      229.00      9.87 o 
  11  -2   1      111.15      126.78      7.09 o 
  12  -2   1      159.23      182.14     10.45 o 
 -12  -1   1      481.54      486.96     12.75 o 
 -11  -1   1       87.95      101.21      6.46 o 
 -10  -1   1      540.63      532.43     23.14 o 
  -9  -1   1        4.95        2.59      4.71 o 
  -8  -1   1      163.45      157.02      7.02 o 
  -7  -1   1      193.60      186.21      9.94 o 
  -6  -1   1      152.27      157.90      6.25 o 
  -5  -1   1      149.69      156.92      5.52 o 
  -4  -1   1      468.59      514.04     13.06 o 
  -3  -1   1      263.92      273.55      6.39 o 
  -2  -1   1      966.49     1002.13     15.66 o 
  -1  -1   1      775.58      624.71      9.74 o 
   0  -1   1        0.68       -1.85      1.85 o 
   1  -1   1        1.64       -0.98      0.98 o 
   2  -1   1      345.80      317.46      4.31 o 
   3  -1   1     4202.29     4149.09     58.74 o 
   4  -1   1        0.26        0.03      1.48 o 
   5  -1   1      265.52      316.05      8.19 o 
   6  -1   1      154.75      142.64      5.83 o 
   7  -1   1      428.15      448.02     11.37 o 
   8  -1   1       93.25      108.08      9.31 o 
   9  -1   1       41.24       36.95      7.43 o 
  10  -1   1       46.39       31.75      4.97 o 
  11  -1   1      168.28      165.34      7.75 o 
  12  -1   1        8.24        7.35      5.64 o 
 -12   0   1      223.80      227.44     11.59 o 
 -11   0   1       27.74       19.60      4.08 o 
 -10   0   1      272.05      256.05      8.33 o 
  -9   0   1      605.65      585.21     12.34 o 
  -8   0   1     2267.85     2503.97     41.20 o 
  -7   0   1       16.62       17.38      3.20 o 
  -6   0   1     6245.14     6567.78     95.52 o 
  -5   0   1      120.75       87.95      4.67 o 
  -4   0   1     9720.60     9890.07    139.37 o 
  -3   0   1      512.20      510.69      9.43 o 
  -2   0   1    28399.43    25708.69    361.45 o 
  -1   0   1       45.59       52.64      1.33 o 
   1   0   1       63.11       36.37      4.51 o 
   2   0   1    49648.63    44467.25   1064.14 o 
   3   0   1     1719.05     1616.85     61.77 o 
   5   0   1      354.18      398.10     12.87 o 
   6   0   1     4118.19     4508.79     67.44 o 
   7   0   1       25.71       23.23      5.76 o 
   8   0   1       15.88       38.30      4.55 o 
   9   0   1       44.43       51.83      5.68 o 
  10   0   1     1311.50     1276.33     25.91 o 
  11   0   1      145.61      131.86      8.64 o 
  12   0   1       14.01       26.68      4.55 o 
 -12   1   1        0.56        1.65      3.45 o 
 -11   1   1       18.74       11.01      3.69 o 
 -10   1   1       60.23       46.57      4.58 o 
  -9   1   1     1476.77     1422.80     22.37 o 
  -8   1   1      671.48      652.55     12.47 o 
  -7   1   1     1108.19     1102.68     40.62 o 
  -6   1   1      119.83      102.07      7.35 o 
  -5   1   1     1607.63     1564.07     40.02 o 
  -4   1   1     1597.23     1796.06     27.87 o 
  -3   1   1     4904.30     4613.16     65.84 o 
  -2   1   1     1209.41     1219.13     15.14 o 
  -1   1   1       83.65       67.12      1.72 o 
   1   1   1      171.70      122.93      2.26 o 
   2   1   1       48.58       59.48      1.87 o 
   3   1   1    14982.64    14351.37    200.34 o 
   4   1   1      359.33      312.54      7.55 o 
   5   1   1       77.83       83.16      6.55 o 
   6   1   1      320.34      287.82     11.58 o 
   7   1   1      968.61      978.15     19.28 o 
   8   1   1      461.89      474.31     12.49 o 
   9   1   1       58.23       69.50      6.05 o 
  10   1   1      237.91      248.55     10.00 o 
  11   1   1       14.97       24.24      4.98 o 
  12   1   1       69.28       78.67      6.27 o 
 -12   2   1      282.58      298.60     16.79 o 
 -11   2   1      183.02      180.83      7.82 o 
 -10   2   1      385.81      354.79     12.22 o 
  -9   2   1      105.22       95.83      5.49 o 
  -8   2   1      282.22      292.12      7.92 o 
  -7   2   1      467.33      435.59      9.76 o 
  -6   2   1      125.76      124.48      4.63 o 
  -5   2   1     1683.04     1617.10     21.66 o 
  -4   2   1     1007.67      934.89     22.59 o 
  -3   2   1     3051.33     2918.93     35.03 o 
  -2   2   1    16922.18    16070.89    182.99 o 
  -1   2   1     2824.37     2746.00     32.50 o 
   0   2   1    41078.33    36352.51    999.64 o 
   1   2   1      195.86      129.58      2.96 o 
   2   2   1    13122.69    12542.35    127.71 o 
   3   2   1     6019.75     5543.37     64.42 o 
   4   2   1      141.79      155.47      3.70 o 
   5   2   1     1408.51     1551.24     20.31 o 
   6   2   1      279.81      258.73      6.37 o 
   7   2   1      340.84      344.43      7.97 o 
   8   2   1      143.99      102.85      6.45 o 
   9   2   1      901.34      841.07     37.02 o 
  10   2   1      243.36      219.56      9.69 o 
  11   2   1        2.93        4.60      4.24 o 
  12   2   1        0.72        2.53      6.47 o 
 -12   3   1      298.99      313.33     12.48 o 
 -11   3   1        4.65        4.27      5.10 o 
 -10   3   1       95.85       86.60      7.00 o 
  -9   3   1     1138.78     1147.55     19.09 o 
  -8   3   1       60.24       59.00      4.28 o 
  -7   3   1     2238.07     2247.36     30.32 o 
  -6   3   1      155.98      137.22      4.77 o 
  -5   3   1     1334.62     1187.86     20.53 o 
  -4   3   1        8.05       11.28      3.08 o 
  -3   3   1     1056.96      999.54     13.55 o 
  -2   3   1      356.69      355.52      5.98 o 
  -1   3   1      231.43      206.72      4.81 o 
   0   3   1       72.34       53.41      2.04 o 
   1   3   1      125.90      120.10      2.97 o 
   2   3   1      795.43      740.41     10.18 o 
   3   3   1       27.59       41.26      1.84 o 
   4   3   1      310.50      354.39      6.26 o 
   5   3   1       80.32       94.51      3.28 o 
   6   3   1        4.89       21.35      2.50 o 
   7   3   1       81.84       88.82      7.53 o 
   8   3   1        0.67       -1.80      1.80 o 
   9   3   1      386.63      391.11     12.12 o 
  10   3   1      260.00      255.70     10.20 o 
  11   3   1       18.48       20.39      8.34 o 
  12   3   1        7.02        9.36      4.54 o 
 -12   4   1        7.67       14.92      4.94 o 
 -11   4   1      313.35      315.03     11.95 o 
 -10   4   1        1.51       -3.17      3.55 o 
  -9   4   1      219.94      213.64      8.96 o 
  -8   4   1      347.44      385.32     11.26 o 
  -7   4   1      268.28      263.41      8.67 o 
  -6   4   1     1126.95     1093.87     27.50 o 
  -5   4   1        0.00       -2.13      3.46 o 
  -4   4   1     1013.14      937.59     13.50 o 
  -3   4   1      652.49      722.76     13.27 o 
  -2   4   1    10771.04    10740.98    124.61 o 
  -1   4   1     1318.28     1307.09     17.49 o 
   0   4   1      479.42      440.87     19.43 o 
   1   4   1     2720.07     2885.65     34.89 o 
   2   4   1    14356.58    14104.05    165.41 o 
   3   4   1     2302.92     2268.63     24.56 o 
   4   4   1      195.03      206.22      4.78 o 
   5   4   1      632.20      612.47      9.93 o 
   6   4   1       47.06       39.76      2.61 o 
   7   4   1       27.02       38.39      3.67 o 
   8   4   1      612.45      624.47     21.36 o 
   9   4   1     1132.53     1082.98     31.68 o 
  10   4   1      137.28      162.34      8.75 o 
  11   4   1      571.62      528.22     15.72 o 
  12   4   1      204.91      189.94     23.97 o 
 -12   5   1        7.89        3.50      7.29 o 
 -11   5   1      125.57      138.97      8.99 o 
 -10   5   1      147.06      169.87      8.84 o 
  -9   5   1       72.33       67.69      4.81 o 
  -8   5   1       15.19       13.28      3.79 o 
  -7   5   1     2154.93     2158.03     35.80 o 
  -6   5   1       33.10       30.02      3.87 o 
  -5   5   1      424.79      463.48      8.65 o 
  -4   5   1       58.05       72.10      3.34 o 
  -3   5   1       68.61       92.67      5.83 o 
  -2   5   1        0.15        5.60      1.34 o 
  -1   5   1     3261.28     3129.42     38.55 o 
   0   5   1        5.58        1.50      1.29 o 
   1   5   1     1586.57     1372.14     18.12 o 
   2   5   1      749.12      693.25     10.33 o 
   3   5   1     1626.56     1420.71     16.51 o 
   4   5   1        4.18        9.82      1.62 o 
   5   5   1     1003.61     1090.55     15.75 o 
   6   5   1       23.55       38.51      2.74 o 
   7   5   1       16.92       26.33      2.54 o 
   8   5   1       48.63       42.93      6.94 o 
   9   5   1      227.35      236.13     13.32 o 
  10   5   1       58.95       57.36      8.68 o 
  11   5   1      214.57      223.97     17.57 o 
  12   5   1        4.51        6.26      4.54 o 
 -11   6   1      323.10      341.85     30.92 o 
 -10   6   1       95.46      109.60      7.80 o 
  -9   6   1      341.86      333.90      9.64 o 
  -8   6   1      133.17      118.52      7.01 o 
  -7   6   1      992.91      931.80     15.72 o 
  -6   6   1     2334.82     2413.25     38.61 o 
  -5   6   1      956.08      878.83     13.76 o 
  -4   6   1        0.41       -0.59      1.76 o 
  -3   6   1     1012.27     1027.85     18.11 o 
  -2   6   1    14310.59    14304.31    146.39 o 
  -1   6   1      327.79      346.20      8.06 o 
   0   6   1    11181.01    11322.30    166.99 o 
   1   6   1     6123.72     6094.91     90.92 o 
   2   6   1    10584.02    10486.43    122.86 o 
   3   6   1      315.16      343.56      9.85 o 
   4   6   1     1257.53     1253.89     17.74 o 
   5   6   1      688.45      671.61     11.20 o 
   6   6   1     3847.51     3938.12     49.01 o 
   7   6   1       26.83       25.41      2.67 o 
   8   6   1       32.29       33.59      4.75 o 
   9   6   1       29.07       27.25      4.78 o 
  10   6   1      563.51      571.78     22.45 o 
  11   6   1      153.68      170.87     14.56 o 
  12   6   1       11.06        8.00      4.93 o 
 -11   7   1        0.27        2.02      4.05 o 
 -10   7   1       78.41       88.52      7.23 o 
  -9   7   1      922.31      928.72     16.85 o 
  -8   7   1     1220.36     1296.87     20.75 o 
  -7   7   1      644.31      652.69     12.45 o 
  -6   7   1     2445.85     2478.19     28.88 o 
  -5   7   1      950.31      897.80     12.61 o 
  -4   7   1       80.09       61.66      5.52 o 
  -3   7   1     3499.73     3591.03     45.38 o 
  -2   7   1       29.77       38.61      2.17 o 
  -1   7   1     1319.96     1469.82     20.00 o 
   0   7   1       20.44       17.41      1.92 o 
   1   7   1     3307.24     3451.67     53.71 o 
   2   7   1    12474.45    12911.14    150.90 o 
   3   7   1     4002.15     3939.47     48.60 o 
   4   7   1      244.21      267.59      5.48 o 
   5   7   1      765.21      779.26     11.06 o 
   6   7   1      385.14      358.02      7.90 o 
   7   7   1       20.47       25.45      2.89 o 
   8   7   1      572.69      569.91     15.25 o 
   9   7   1      424.47      403.97     14.38 o 
  10   7   1        0.03        6.37      4.24 o 
  11   7   1       25.78       29.97      7.89 o 
 -11   8   1      135.83      142.14     14.30 o 
 -10   8   1        6.16        6.00      4.03 o 
  -9   8   1      116.56      137.01      6.67 o 
  -8   8   1      311.31      286.04     10.35 o 
  -7   8   1       32.52       37.64      3.70 o 
  -6   8   1      159.00      176.07      5.23 o 
  -5   8   1       57.86       51.10      3.24 o 
  -4   8   1       55.17       60.10      5.15 o 
  -3   8   1       24.98       22.69      2.47 o 
  -2   8   1       58.54       57.73      4.57 o 
  -1   8   1     1733.48     2035.47     26.98 o 
   0   8   1     6853.86     6741.42     81.25 o 
   1   8   1     1017.26     1149.16     21.22 o 
   2   8   1      572.82      556.28     12.26 o 
   3   8   1       12.46        4.72      2.33 o 
   4   8   1     2189.06     2185.76     29.13 o 
   5   8   1        4.54        1.48      1.72 o 
   6   8   1      161.84      166.23      5.56 o 
   7   8   1      882.89      884.26     19.84 o 
   8   8   1      213.59      207.53      9.40 o 
   9   8   1       54.70       58.80      6.41 o 
  10   8   1      107.62      130.38      9.08 o 
  11   8   1        3.43        3.74      4.52 o 
 -10   9   1      153.26      151.69      9.25 o 
  -9   9   1      465.93      504.21     11.98 o 
  -8   9   1       17.38       19.14      3.43 o 
  -7   9   1     1128.32     1109.67     16.07 o 
  -6   9   1       67.68       57.80      3.64 o 
  -5   9   1      212.05      229.25      6.85 o 
  -4   9   1      146.46      134.76      5.06 o 
  -3   9   1     1023.42     1099.01     16.96 o 
  -2   9   1     5090.88     5252.97     55.83 o 
  -1   9   1      404.40      403.67      7.84 o 
   0   9   1       45.83       44.18      2.70 o 
   1   9   1      175.93      160.28      6.54 o 
   2   9   1      645.62      686.14     16.83 o 
   3   9   1     4128.67     4287.82     53.64 o 
   4   9   1        0.33        1.02      1.92 o 
   5   9   1      437.05      444.72      8.16 o 
   6   9   1       74.16       79.62      4.65 o 
   7   9   1      188.67      208.56      9.12 o 
   8   9   1      346.37      340.95     12.09 o 
   9   9   1        0.33        3.95      4.13 o 
  10   9   1      488.84      465.30     15.35 o 
  11   9   1       90.23      103.98      8.86 o 
 -10  10   1      161.02      193.24      9.74 o 
  -9  10   1       16.78       17.16      3.79 o 
  -8  10   1      285.82      254.05      8.20 o 
  -7  10   1      402.41      402.53      8.74 o 
  -6  10   1      202.63      202.68      5.87 o 
  -5  10   1     2251.61     2174.44     40.94 o 
  -4  10   1      528.19      532.66     10.66 o 
  -3  10   1        1.90        2.99      2.00 o 
  -2  10   1      980.69      918.24     12.27 o 
  -1  10   1     1511.16     1486.42     21.12 o 
   0  10   1     6700.77     7062.92    107.93 o 
   1  10   1     1960.74     1917.71     33.71 o 
   2  10   1     1301.62     1368.38     25.76 o 
   3  10   1       24.42       24.49      3.48 o 
   4  10   1      344.31      383.63     14.69 o 
   5  10   1     1020.21      961.23     14.04 o 
   6  10   1      475.20      479.48      9.00 o 
   7  10   1      172.15      145.34     10.10 o 
   8  10   1      254.51      256.47     10.73 o 
   9  10   1      284.91      264.68     12.16 o 
  10  10   1      179.41      183.57     11.15 o 
  -9  11   1      675.84      698.57     22.51 o 
  -8  11   1     1744.97     1820.33     27.94 o 
  -7  11   1        0.05        1.20      2.65 o 
  -6  11   1     1199.31     1248.44     17.57 o 
  -5  11   1      193.48      172.17     13.10 o 
  -4  11   1       15.18       25.14      3.10 o 
  -3  11   1     1643.23     1701.38     24.71 o 
  -2  11   1     1537.20     1576.81     21.69 o 
  -1  11   1     2995.67     2874.59     32.13 o 
   0  11   1      336.62      324.89     10.43 o 
   1  11   1        0.74       -0.55      2.83 o 
   2  11   1     1935.46     1855.40     33.23 o 
   3  11   1      496.55      516.36     13.14 o 
   4  11   1      177.74      178.56     19.00 o 
   5  11   1     2549.98     2533.22     30.50 o 
   6  11   1      172.16      154.81      5.35 o 
   7  11   1      709.34      698.88     19.22 o 
   8  11   1      528.71      491.94     19.46 o 
   9  11   1      176.97      151.83     10.11 o 
  10  11   1       52.75       55.49      7.10 o 
  -9  12   1       49.46       53.49     12.04 o 
  -8  12   1        8.42        6.63      4.35 o 
  -7  12   1       11.51       21.34      3.98 o 
  -6  12   1     1410.89     1318.05     93.14 o 
  -5  12   1       27.89       24.49      5.88 o 
  -4  12   1      208.25      240.63     10.06 o 
  -3  12   1      102.31       87.24      6.87 o 
  -2  12   1        6.65       10.54      3.94 o 
  -1  12   1     1001.88     1104.26     23.56 o 
   0  12   1      607.33      614.92     15.84 o 
   1  12   1      423.84      417.34     12.35 o 
   2  12   1     2583.78     2561.52     50.04 o 
   3  12   1      484.05      448.94     18.81 o 
   4  12   1      468.22      493.93     13.29 o 
   5  12   1       84.25       68.55      4.82 o 
   6  12   1        1.51        2.68      2.54 o 
   7  12   1       33.59       13.96      4.49 o 
   8  12   1       22.55       17.08      5.15 o 
   9  12   1      134.43      124.24     20.63 o 
  10  12   1       27.33       19.69      5.76 o 
  -9  13   1       17.55       16.17      7.79 o 
  -8  13   1       28.21       27.79      4.42 o 
  -7  13   1      183.48      169.66      7.78 o 
  -6  13   1       46.64       40.74      8.02 o 
  -5  13   1        9.34       -2.78      3.75 o 
  -4  13   1       15.37       12.01      4.43 o 
  -3  13   1       45.75       27.75      5.13 o 
  -2  13   1      142.53      138.99      8.32 o 
  -1  13   1       63.23       40.56      5.62 o 
   0  13   1     1049.37     1062.91     23.38 o 
   1  13   1      181.23      166.43      8.25 o 
   2  13   1      937.63      889.42     20.24 o 
   3  13   1      275.41      262.44      9.97 o 
   4  13   1      900.51      870.68     19.69 o 
   5  13   1       14.11       13.17      4.13 o 
   6  13   1      244.28      278.59      8.55 o 
   7  13   1       22.20       21.44      4.96 o 
   8  13   1      280.41      311.74     12.74 o 
   9  13   1        9.07       12.42      4.90 o 
  -8  14   1       16.97       27.61      6.01 o 
  -7  14   1       88.20       95.22      8.11 o 
  -6  14   1       24.45       17.21     12.63 o 
  -5  14   1       38.75       38.02      6.12 o 
  -4  14   1      293.55      268.06     11.58 o 
  -3  14   1       63.89       80.21      7.36 o 
  -2  14   1      189.95      208.39      9.92 o 
  -1  14   1      319.04      291.58     11.41 o 
   0  14   1      404.57      391.23     13.09 o 
   1  14   1     1013.36      988.98     22.68 o 
   2  14   1      485.06      463.93     14.96 o 
   3  14   1      627.22      539.95     17.70 o 
   4  14   1        2.10        4.02      3.87 o 
   5  14   1      119.14      102.88      7.63 o 
   6  14   1       57.31       61.40      8.78 o 
   7  14   1       67.84       63.44     10.19 o 
   8  14   1      126.23      150.29     15.24 o 
  -7  15   1        0.87        5.10      4.88 o 
  -6  15   1      109.46      106.99      8.98 o 
  -5  15   1       69.85       68.46     10.30 o 
  -4  15   1       76.30       67.45      7.39 o 
  -3  15   1      206.91      194.18     10.09 o 
  -2  15   1      185.15      205.76     11.71 o 
  -1  15   1       23.03       20.86      5.13 o 
   0  15   1      174.13      181.65      9.47 o 
   1  15   1      295.26      284.04     12.49 o 
   2  15   1      591.28      590.90     16.73 o 
   3  15   1      197.77      141.64     22.70 o 
   4  15   1        7.91        7.74      4.18 o 
   5  15   1        3.45       -3.59      3.59 o 
   6  15   1      334.55      345.04     19.32 o 
   7  15   1      183.37      164.20     15.39 o 
   8  15   1      220.18      190.11     17.14 o 
  -6  16   1      367.70      394.94     15.35 o 
  -5  16   1      199.05      230.63     14.73 o 
  -4  16   1      104.60      111.56      9.36 o 
  -3  16   1        0.14        6.01      5.54 o 
  -2  16   1        0.60       -4.02      4.02 o 
  -1  16   1       63.47       70.01      7.31 o 
   0  16   1       20.70       24.39      5.41 o 
   1  16   1        0.00       -2.08      4.16 o 
   2  16   1      106.57       93.44     10.43 o 
   3  16   1      276.18      291.48     11.99 o 
   4  16   1       56.75       63.62      6.77 o 
   5  16   1       33.65       33.36      5.74 o 
   6  16   1       77.43       89.17     12.11 o 
   7  16   1        0.05        0.80      6.82 o 
  -5  17   1       39.18       48.58      7.42 o 
  -4  17   1       70.38       63.09      7.72 o 
  -3  17   1       14.37       16.81      5.43 o 
  -2  17   1      390.21      386.07     17.10 o 
  -1  17   1        1.39        6.95      5.01 o 
   0  17   1      219.27      236.61     19.61 o 
   1  17   1      121.18      137.31      9.71 o 
   2  17   1      632.44      576.61     17.48 o 
   3  17   1      169.22      135.95     18.43 o 
   4  17   1       27.94       25.52      5.53 o 
   5  17   1       85.18      105.55     13.43 o 
   6  17   1       83.63       99.90     13.48 o 
  -3  18   1       23.32       27.00      6.28 o 
  -2  18   1      210.80      228.81     11.88 o 
  -1  18   1      248.09      234.97     11.97 o 
   0  18   1      620.81      637.67     19.39 o 
   1  18   1       23.17       13.19      5.26 o 
   2  18   1       77.23       99.95      8.76 o 
   3  18   1        5.16       18.74      8.58 o 
   4  18   1        6.35       11.04      5.29 o 
  -1  19   1      269.41      275.82     13.62 o 
   0  19   1        0.26       10.79      6.58 o 
   1  19   1       48.37       45.55      7.36 o 
  -2 -18   2       23.77       30.88      6.52 o 
  -1 -18   2        5.12       10.41      5.74 o 
   0 -18   2       48.95       58.19      7.65 o 
   1 -18   2        0.62       -1.26      5.01 o 
   2 -18   2       82.71       96.23     18.66 o 
  -4 -17   2       13.63        9.51      5.33 o 
  -3 -17   2        1.75        0.62      4.49 o 
  -2 -17   2        4.97       10.39      5.29 o 
  -1 -17   2        1.96        2.01      4.56 o 
   0 -17   2        1.72       -3.07      4.49 o 
   1 -17   2      641.05      652.76     42.49 o 
   2 -17   2      150.89      171.06     11.37 o 
   3 -17   2       49.07       73.08      8.16 o 
   4 -17   2       24.35       26.81      6.48 o 
  -6 -16   2       45.08       28.22      5.87 o 
  -5 -16   2        1.55        1.78      5.92 o 
  -4 -16   2       51.10       58.56      6.92 o 
  -3 -16   2      298.91      323.59     12.77 o 
  -2 -16   2       51.69       57.05      7.04 o 
  -1 -16   2       18.23       21.62      5.31 o 
   0 -16   2        0.20       -2.82      4.24 o 
   1 -16   2      103.72       94.41      8.48 o 
   2 -16   2      178.81      191.09     11.28 o 
   3 -16   2      142.26      143.75     10.02 o 
   4 -16   2      123.35      104.46      9.14 o 
   5 -16   2        1.89        0.20      4.79 o 
   6 -16   2       10.53       13.43      5.56 o 
  -7 -15   2       29.06       32.62      9.06 o 
  -6 -15   2       22.16       24.74      4.51 o 
  -5 -15   2        4.39       12.55      4.79 o 
  -4 -15   2       20.31       19.76      5.05 o 
  -3 -15   2      117.28      114.81      8.50 o 
  -2 -15   2        6.48        5.15      4.30 o 
  -1 -15   2      137.34      135.34     11.76 o 
   0 -15   2       11.66       11.59      4.58 o 
   1 -15   2       87.08      100.76      8.26 o 
   2 -15   2       15.35        5.01      4.22 o 
   3 -15   2       17.42       17.15      5.07 o 
   4 -15   2       17.42       10.10      4.74 o 
   5 -15   2      227.24      238.11     11.42 o 
   6 -15   2      147.92      134.78     24.35 o 
   7 -15   2      158.57      190.47     10.04 o 
  -8 -14   2      138.73      148.15     15.00 o 
  -7 -14   2      711.87      749.78     29.98 o 
  -6 -14   2       56.50       57.58      8.03 o 
  -5 -14   2       35.23       33.42     12.75 o 
  -4 -14   2       18.23       18.16      4.72 o 
  -3 -14   2      157.99      141.39     11.99 o 
  -2 -14   2     1098.49     1056.24     28.87 o 
  -1 -14   2      450.22      433.47     14.13 o 
   0 -14   2     2004.57     1917.20     37.25 o 
   1 -14   2      491.04      472.86     14.95 o 
   2 -14   2     1102.04     1078.05     24.89 o 
   3 -14   2      369.35      389.84     13.74 o 
   4 -14   2      112.98      116.44      8.73 o 
   5 -14   2      279.06      278.02     12.03 o 
   6 -14   2      123.46      117.54     12.71 o 
   7 -14   2        7.86       14.10      4.16 o 
   8 -14   2       18.97       25.02      4.53 o 
  -8 -13   2      204.63      203.69     15.45 o 
  -7 -13   2      281.11      251.41     16.84 o 
  -6 -13   2        5.30        2.46      3.38 o 
  -5 -13   2      711.14      716.06     18.12 o 
  -4 -13   2      143.00      140.04      7.85 o 
  -3 -13   2       75.21       70.74     10.92 o 
  -2 -13   2        9.98       11.97      4.21 o 
  -1 -13   2        1.23        2.54      3.88 o 
   0 -13   2       29.87       27.94      4.94 o 
   1 -13   2      448.82      468.94     14.51 o 
   2 -13   2     1140.78     1008.43     23.18 o 
   3 -13   2     3634.66     3518.58     60.56 o 
   4 -13   2      323.35      301.57     11.72 o 
   5 -13   2       49.22       36.25      5.56 o 
   6 -13   2      442.46      471.29     15.30 o 
   7 -13   2       25.42       32.94      4.66 o 
   8 -13   2      306.50      328.58     12.38 o 
  -9 -12   2       16.81       28.75      6.18 o 
  -8 -12   2      353.40      349.98     19.39 o 
  -7 -12   2       22.89       14.25      6.32 o 
  -6 -12   2      272.08      240.93      9.96 o 
  -5 -12   2       19.72       21.05      8.39 o 
  -4 -12   2       21.29       19.85      4.35 o 
  -3 -12   2       32.76       20.00      6.03 o 
  -2 -12   2        0.79       -1.52      4.23 o 
  -1 -12   2      656.68      594.46     15.74 o 
   0 -12   2       33.33       34.58      4.88 o 
   1 -12   2      985.58     1018.78     22.62 o 
   2 -12   2       11.77       11.72      4.83 o 
   3 -12   2     1940.37     1924.55     36.50 o 
   4 -12   2     2008.11     1897.08     36.36 o 
   5 -12   2      231.90      208.38     13.27 o 
   6 -12   2       74.40       62.85      6.45 o 
   7 -12   2        0.32       -1.86      3.89 o 
   8 -12   2      187.48      176.46      8.15 o 
   9 -12   2        2.80        0.21      3.52 o 
  -9 -11   2      225.58      217.41      8.72 o 
  -8 -11   2       27.12       28.37      9.74 o 
  -7 -11   2      529.70      550.34     18.00 o 
  -6 -11   2      332.78      374.05     11.91 o 
  -5 -11   2       92.95       88.61      6.38 o 
  -4 -11   2      245.55      259.20      9.68 o 
  -3 -11   2      126.64      125.18      7.15 o 
  -2 -11   2        2.21       -3.21      3.74 o 
  -1 -11   2      196.68      184.33      8.39 o 
   0 -11   2       16.74       16.06      4.14 o 
   1 -11   2        0.64        0.25      3.05 o 
   2 -11   2       62.94       66.56      6.29 o 
   3 -11   2       96.60       95.49     10.19 o 
   4 -11   2       20.63       17.53      4.22 o 
   5 -11   2      913.53      485.76     20.39 o 
   6 -11   2      155.60      145.29      8.95 o 
   7 -11   2      789.89      749.58     16.88 o 
   8 -11   2      363.62      384.08     12.97 o 
   9 -11   2     1411.59     1424.67     24.23 o 
  10 -11   2       12.68        7.78      6.59 o 
 -10 -10   2        0.00       -2.15      4.59 o 
  -9 -10   2      366.58      422.21     13.75 o 
  -8 -10   2        9.59        4.04      4.78 o 
  -7 -10   2      401.65      335.46     11.36 o 
  -6 -10   2      130.37      132.29      6.85 o 
  -5 -10   2      244.83      277.73      9.62 o 
  -4 -10   2      749.60      765.03     32.69 o 
  -3 -10   2      173.13      163.77      9.39 o 
  -2 -10   2     1419.73     1432.14     27.25 o 
  -1 -10   2      344.70      395.69     11.53 o 
   0 -10   2      452.80      392.45     11.71 o 
   1 -10   2     1570.33     1523.68     28.81 o 
   2 -10   2      304.32      295.52     10.00 o 
   3 -10   2       31.95       21.16      4.05 o 
   4 -10   2       82.45       78.23      5.94 o 
   5 -10   2       19.25       17.08      4.42 o 
   6 -10   2      312.22      310.99      7.16 o 
   7 -10   2       40.98       34.15      3.81 o 
   8 -10   2       53.23       67.79      5.29 o 
   9 -10   2       30.50       41.23      4.70 o 
  10 -10   2      153.38      143.79     13.04 o 
 -10  -9   2       22.39       18.82      4.42 o 
  -9  -9   2      956.26      800.12    138.80 o 
  -8  -9   2       78.94       77.40      9.36 o 
  -7  -9   2       69.19       71.08      4.86 o 
  -6  -9   2      119.20      126.41      8.31 o 
  -5  -9   2      136.86      152.95      5.83 o 
  -4  -9   2      138.06      128.08      6.56 o 
  -3  -9   2     1203.33     1093.37     21.57 o 
  -2  -9   2      128.98      133.68      6.53 o 
  -1  -9   2      457.57      460.26     12.03 o 
   0  -9   2        6.67        4.48      3.72 o 
   1  -9   2     1018.26     1045.74     21.07 o 
   2  -9   2     1292.90     1316.10     18.56 o 
   3  -9   2     1573.16     1644.12     22.99 o 
   4  -9   2       20.70       18.75      4.03 o 
   5  -9   2       30.13       27.97      3.09 o 
   6  -9   2        6.98        7.68      2.27 o 
   7  -9   2       11.89        8.77      2.47 o 
   8  -9   2       34.77       37.17      3.57 o 
   9  -9   2      240.36      242.83      7.20 o 
  10  -9   2      123.71      130.92      8.68 o 
 -11  -8   2        0.31        1.41      3.79 o 
 -10  -8   2       10.02       21.06      4.30 o 
  -9  -8   2       15.30       18.42      5.83 o 
  -8  -8   2        3.19        0.98      3.41 o 
  -7  -8   2        0.22        5.11      2.02 o 
  -6  -8   2       11.99        9.88      2.92 o 
  -5  -8   2      709.07      747.34     13.34 o 
  -4  -8   2       76.07       63.27      5.17 o 
  -3  -8   2       65.04       73.23      6.20 o 
  -2  -8   2       73.18      111.90      5.83 o 
  -1  -8   2     2477.45     2699.34     44.33 o 
   0  -8   2     2744.84     2774.05     45.45 o 
   1  -8   2      559.54      715.80     15.68 o 
   2  -8   2     1975.23     2062.63     27.16 o 
   3  -8   2       97.80      101.37      3.89 o 
   4  -8   2     1930.95     1963.71     26.97 o 
   5  -8   2       34.65       42.33      3.38 o 
   6  -8   2       42.69       39.32      3.09 o 
   7  -8   2      327.87      313.45      7.25 o 
   8  -8   2      154.59      148.05      7.23 o 
   9  -8   2      432.90      452.10     11.12 o 
  10  -8   2       82.70       69.12      6.86 o 
  11  -8   2        9.47       14.97      8.11 o 
 -11  -7   2        0.12       -3.27      3.49 o 
 -10  -7   2       16.24       24.64      4.34 o 
  -9  -7   2        7.75        2.63      3.65 o 
  -8  -7   2      190.44      205.70      9.22 o 
  -7  -7   2      707.99      632.82     51.24 o 
  -6  -7   2      710.03      768.58     16.05 o 
  -5  -7   2      324.49      312.33      8.23 o 
  -4  -7   2       86.66      101.48      4.37 o 
  -3  -7   2      996.14     1079.11     20.30 o 
  -2  -7   2      221.07      192.64     10.60 o 
  -1  -7   2      162.13      118.29      6.81 o 
   0  -7   2       26.94       22.54      3.25 o 
   1  -7   2        2.14        1.47      2.68 o 
   2  -7   2      347.74      371.24     12.38 o 
   3  -7   2      886.32      924.90     34.60 o 
   4  -7   2        4.33        8.34      2.04 o 
   5  -7   2      167.45      170.69      5.66 o 
   6  -7   2     1125.27     1075.14     14.76 o 
   7  -7   2      150.59      172.56      5.37 o 
   8  -7   2       83.11       65.92      5.89 o 
   9  -7   2      689.59      730.87     14.46 o 
  10  -7   2        8.32        7.80      4.25 o 
  11  -7   2       15.08       14.30      7.19 o 
 -11  -6   2       12.67        7.19      6.11 o 
 -10  -6   2      164.07      139.79      7.48 o 
  -9  -6   2       75.25       70.86      6.55 o 
  -8  -6   2      755.60      792.78     23.58 o 
  -7  -6   2      340.64      347.94      9.20 o 
  -6  -6   2        1.49        5.01      2.16 o 
  -5  -6   2     2480.12     2523.84     39.70 o 
  -4  -6   2      115.24      140.80      5.62 o 
  -3  -6   2      256.92      309.52      6.86 o 
  -2  -6   2     2332.66     2438.41     39.30 o 
  -1  -6   2      636.15      613.40     14.00 o 
   0  -6   2      110.72      125.03      5.49 o 
   1  -6   2      722.75      748.89     15.04 o 
   2  -6   2     1191.20     1291.65     17.64 o 
   3  -6   2        8.84        5.43      1.68 o 
   4  -6   2      216.38      230.65      6.43 o 
   5  -6   2      101.96       65.58      3.23 o 
   6  -6   2     1446.85     1468.73     18.47 o 
   7  -6   2      214.05      220.77      5.71 o 
   8  -6   2        1.09        0.59      2.51 o 
   9  -6   2      244.23      239.32      9.76 o 
  10  -6   2        5.60       18.02      5.28 o 
  11  -6   2      630.26      672.32     18.21 o 
 -11  -5   2     1082.57     1157.31     27.80 o 
 -10  -5   2       18.56       24.12      4.15 o 
  -9  -5   2     3139.16     3025.11     50.69 o 
  -8  -5   2      224.32      201.51      8.79 o 
  -7  -5   2      386.30      367.78      8.34 o 
  -6  -5   2      248.02      231.58      6.24 o 
  -5  -5   2      176.44      166.56      5.13 o 
  -4  -5   2      738.14      765.98     14.62 o 
  -3  -5   2        1.00        4.35      1.79 o 
  -2  -5   2       57.90       75.23      7.36 o 
  -1  -5   2     5102.51     5062.27     76.30 o 
   0  -5   2      472.90      462.75     10.24 o 
   1  -5   2     9676.23     9672.62    142.48 o 
   2  -5   2        0.00        2.32      1.34 o 
   3  -5   2     3499.71     3599.97     55.75 o 
   4  -5   2       68.66       65.02      4.26 o 
   5  -5   2     2450.94     2687.50     34.77 o 
   6  -5   2      315.99      324.57      7.36 o 
   7  -5   2       76.21       68.37      4.05 o 
   8  -5   2     1687.69     1762.23     25.71 o 
   9  -5   2      836.44      854.32     32.83 o 
  10  -5   2        3.96        0.11      3.75 o 
  11  -5   2       32.68       45.17      5.96 o 
  12  -5   2      141.69      129.92      9.33 o 
 -12  -4   2      107.23       99.01      7.01 o 
 -11  -4   2       17.38       17.51      4.12 o 
 -10  -4   2      630.16      598.06     13.43 o 
  -9  -4   2       34.88       42.26      5.27 o 
  -8  -4   2      105.99       87.89      5.53 o 
  -7  -4   2      134.99      119.00      4.75 o 
  -6  -4   2      193.55      184.21      5.41 o 
  -5  -4   2      735.69      787.91     12.49 o 
  -4  -4   2      172.09      166.95      4.74 o 
  -3  -4   2      283.08      259.34      6.78 o 
  -2  -4   2      617.88      575.46      9.20 o 
  -1  -4   2     7627.92     7423.62    109.51 o 
   0  -4   2     5492.16     5095.61    104.61 o 
   1  -4   2    13239.66    12980.51    193.84 o 
   2  -4   2      488.26      463.98     13.46 o 
   3  -4   2     2317.06     2582.47     40.50 o 
   4  -4   2    10604.82    11053.48    129.65 o 
   5  -4   2      501.14      504.05      9.05 o 
   6  -4   2       60.23       80.36      6.02 o 
   7  -4   2      323.29      300.05      8.84 o 
   8  -4   2      453.89      423.75     11.29 o 
   9  -4   2        0.00       -3.96      3.96 o 
  10  -4   2      800.90      747.37     18.47 o 
  11  -4   2      220.58      210.43     14.28 o 
  12  -4   2      299.04      298.33     12.47 o 
 -12  -3   2      167.49      151.81      8.21 o 
 -11  -3   2      147.48      154.85      7.53 o 
 -10  -3   2      210.28      198.87      9.99 o 
  -9  -3   2        8.42        4.92      2.93 o 
  -8  -3   2       56.97       49.73      3.70 o 
  -7  -3   2      383.30      362.37      7.94 o 
  -6  -3   2       34.49       33.44      2.84 o 
  -5  -3   2       24.75       31.91      2.62 o 
  -4  -3   2     1179.66     1299.85     17.70 o 
  -3  -3   2     5136.12     5348.39     76.18 o 
  -2  -3   2    18423.11    18576.33    218.99 o 
  -1  -3   2     2943.32     2925.93     35.60 o 
   0  -3   2       24.53       33.39      3.29 o 
   1  -3   2     1101.71     1145.06     31.52 o 
   2  -3   2     2271.72     2323.15     35.96 o 
   3  -3   2       83.61       58.93      3.15 o 
   4  -3   2      526.49      543.41      8.93 o 
   5  -3   2      385.65      382.99      7.25 o 
   6  -3   2       17.98       16.02      2.14 o 
   7  -3   2       91.28      110.29      5.41 o 
   8  -3   2      518.77      567.63     13.14 o 
   9  -3   2       72.38       71.07      8.49 o 
  10  -3   2      240.27      281.76     14.96 o 
  11  -3   2      234.88      231.66     31.25 o 
  12  -3   2       96.39      120.89      8.98 o 
 -12  -2   2        4.72        3.22      3.84 o 
 -11  -2   2      159.40      176.52      7.83 o 
 -10  -2   2      115.47       93.44      5.99 o 
  -9  -2   2      188.11      206.24      7.30 o 
  -8  -2   2      410.98      338.22     10.28 o 
  -7  -2   2      332.02      379.56     12.10 o 
  -6  -2   2       58.73       49.10      3.98 o 
  -5  -2   2      332.66      376.11      9.14 o 
  -4  -2   2       25.97       34.75      3.07 o 
  -3  -2   2    16389.59    16667.52    236.75 o 
  -2  -2   2     3520.98     3583.08     51.21 o 
  -1  -2   2     1808.07     2067.93     25.44 o 
   0  -2   2     9524.71     8779.18    103.37 o 
   2  -2   2    12035.54    11839.38    172.77 o 
   3  -2   2     1179.85      977.36     13.31 o 
   4  -2   2        0.04       -1.22      1.22 o 
   5  -2   2      435.76      447.78     10.46 o 
   6  -2   2      142.24      153.08      5.50 o 
   7  -2   2      261.79      253.24      6.43 o 
   8  -2   2      141.88      160.20      5.50 o 
   9  -2   2     1042.74      944.75     20.41 o 
  10  -2   2      407.26      386.22     12.48 o 
  11  -2   2     1392.91     1373.40     28.29 o 
  12  -2   2       68.85       83.95      7.83 o 
 -12  -1   2      111.32      107.44      8.52 o 
 -11  -1   2        2.32        1.53      3.22 o 
 -10  -1   2      109.37       99.28      6.00 o 
  -9  -1   2        2.64        5.68      2.86 o 
  -8  -1   2     1355.09     1245.18     19.64 o 
  -7  -1   2      983.75      949.89     18.62 o 
  -6  -1   2     1804.33     1746.27     28.97 o 
  -5  -1   2     1156.53     1332.80     22.47 o 
  -4  -1   2      664.48      851.41     15.00 o 
  -3  -1   2      352.45      364.90      7.61 o 
  -2  -1   2     5296.42     4936.91     57.26 o 
  -1  -1   2      153.71       95.99      2.31 o 
   0  -1   2        6.01       11.44      2.04 o 
   1  -1   2      506.70      378.74     22.98 o 
   2  -1   2     1523.11     1451.89     15.70 o 
   3  -1   2      513.63      468.60      6.21 o 
   4  -1   2      118.61      140.50      3.12 o 
   5  -1   2      827.72      848.28     14.19 o 
   6  -1   2      932.21      917.46     16.61 o 
   7  -1   2      281.67      287.36      7.76 o 
   8  -1   2      213.52      231.25      8.77 o 
   9  -1   2      201.40      214.41      8.94 o 
  10  -1   2      113.10      112.24     11.34 o 
  11  -1   2      520.24      538.43     15.69 o 
  12  -1   2       93.40       98.58      6.76 o 
 -12   0   2      471.67      458.36     12.35 o 
 -11   0   2        1.28        6.61      3.42 o 
 -10   0   2     1466.63     1353.77     36.13 o 
  -9   0   2       41.51       41.34      4.06 o 
  -8   0   2        2.46       10.00      2.77 o 
  -7   0   2      219.19      247.27      6.76 o 
  -6   0   2        9.56       13.95      2.38 o 
  -5   0   2     1414.30     1314.75     21.96 o 
  -4   0   2      108.86      191.21      4.68 o 
  -3   0   2      122.42      100.04      3.12 o 
  -2   0   2     3557.84     3319.51     38.96 o 
  -1   0   2       70.53       61.12      1.77 o 
   0   0   2    16429.48    15350.90    309.31 o 
   1   0   2      102.55      101.46      2.96 o 
   2   0   2    36227.86    32678.88    489.31 o 
   3   0   2     1456.89     1353.85     17.08 o 
   4   0   2      565.50      689.26     10.16 o 
   5   0   2      158.09      185.08      4.47 o 
   6   0   2     2023.56     1970.15    318.93 o 
   7   0   2      230.79      229.85      6.48 o 
   8   0   2     1994.77     1643.77     45.81 o 
   9   0   2      317.48      316.79     15.18 o 
  10   0   2      103.18       82.46      6.85 o 
  11   0   2        4.28        3.75      3.95 o 
  12   0   2       21.19       13.90      4.86 o 
 -12   1   2       99.82       87.63      6.43 o 
 -11   1   2       69.50       65.16      5.41 o 
 -10   1   2      236.24      254.99      9.26 o 
  -9   1   2      392.13      357.76     12.14 o 
  -8   1   2      165.99      169.53      6.26 o 
  -7   1   2        2.14        1.18      2.06 o 
  -6   1   2      928.75     1190.87     17.45 o 
  -5   1   2      136.42      132.55      4.25 o 
  -4   1   2       93.11       68.02      3.08 o 
  -3   1   2     1850.81     1696.30     21.14 o 
  -2   1   2       56.92       66.20      1.96 o 
  -1   1   2      255.83      186.78      2.09 o 
   0   1   2        1.18        0.67      0.31 o 
   1   1   2      378.42      372.43      5.23 o 
   2   1   2      860.18      722.10     17.48 o 
   3   1   2    12194.56    12049.81    168.88 o 
   4   1   2     2389.24     2434.01     37.31 o 
   5   1   2      224.66      240.54      8.32 o 
   6   1   2      108.55      151.48      6.16 o 
   7   1   2      600.98      383.84     15.00 o 
   8   1   2       51.41       64.37      7.38 o 
   9   1   2       93.52       91.60      6.59 o 
  10   1   2        0.72       -2.33      3.34 o 
  11   1   2      258.45      252.32     33.31 o 
  12   1   2        0.61        0.76      4.90 o 
 -12   2   2      391.38      471.42     15.65 o 
 -11   2   2      162.28      163.13      7.46 o 
 -10   2   2        3.36        1.45      2.96 o 
  -9   2   2      918.28      953.06     19.92 o 
  -8   2   2       53.01       51.42      4.04 o 
  -7   2   2      212.92      210.63      6.21 o 
  -6   2   2      467.65      503.90      9.43 o 
  -5   2   2      613.70      679.12     13.03 o 
  -4   2   2     1079.83      880.27     15.03 o 
  -3   2   2     7599.38     7743.31    108.82 o 
  -2   2   2    10981.14    10399.80    119.44 o 
  -1   2   2      594.09      557.76     13.47 o 
   0   2   2    12265.50    11548.42    133.55 o 
   1   2   2     1914.21     1832.83     18.90 o 
   2   2   2    20843.31    19567.58    198.64 o 
   3   2   2     4117.38     3775.80     75.43 o 
   4   2   2     1502.69     1690.64     27.17 o 
   5   2   2       66.42       85.22      4.20 o 
   6   2   2      430.73      552.91      8.89 o 
   7   2   2       17.42       11.95      1.66 o 
   8   2   2       60.07       53.06     10.01 o 
  10   2   2      783.84      738.70     23.45 o 
  11   2   2     1131.95     1123.33     24.97 o 
  12   2   2       18.99       14.99      4.90 o 
 -12   3   2      254.37      307.36     19.25 o 
 -11   3   2      370.03      337.15     13.49 o 
 -10   3   2       22.79       20.11      4.50 o 
  -9   3   2      362.73      364.49      9.32 o 
  -8   3   2        7.75        1.83      2.51 o 
  -7   3   2       52.13       45.63      3.52 o 
  -6   3   2       79.21       67.80      3.70 o 
  -5   3   2     2628.31     2647.91     33.36 o 
  -4   3   2       15.06       17.83      2.46 o 
  -3   3   2     1468.58     1591.14     24.50 o 
  -2   3   2      472.22      436.54      7.11 o 
  -1   3   2      330.30      297.68      6.28 o 
   0   3   2       37.44       40.57      2.30 o 
   1   3   2        6.56       -2.02      2.02 o 
   2   3   2      905.31      906.14     10.35 o 
   3   3   2     1287.78     1203.18     13.49 o 
   4   3   2      369.13      391.08      6.47 o 
   5   3   2      786.32      810.43     13.97 o 
   6   3   2      412.84      549.23      8.88 o 
   7   3   2       96.56      104.70      8.93 o 
   8   3   2        0.08        2.84      3.09 o 
   9   3   2      699.79      353.47     16.00 o 
  11   3   2       40.16       45.78      6.08 o 
  12   3   2      100.54       93.91      8.26 o 
 -12   4   2      128.86      150.20     15.20 o 
 -11   4   2       23.73       17.81      7.91 o 
 -10   4   2      183.90      173.32     17.73 o 
  -9   4   2      524.10      530.47     21.94 o 
  -8   4   2     2122.59     1986.70     34.18 o 
  -7   4   2      109.01      102.62      5.71 o 
  -6   4   2     1266.47     1429.94     24.68 o 
  -5   4   2      939.27      982.24     17.75 o 
  -4   4   2     3859.60     4387.58     63.63 o 
  -3   4   2     3582.60     3939.80     46.82 o 
  -2   4   2      563.07      488.61      7.92 o 
  -1   4   2     1945.52     1836.03     28.01 o 
   0   4   2    62545.87    58685.68    827.12 o 
   1   4   2        0.39        8.13      1.19 o 
   2   4   2    30816.36    29842.29    304.29 o 
   3   4   2      231.81      235.40      8.80 o 
   4   4   2      239.65      238.64      4.14 o 
   5   4   2        4.92       -1.19      1.26 o 
   6   4   2        7.58       11.95      1.66 o 
   7   4   2       67.10       57.30      4.99 o 
   8   4   2       11.03        8.34      3.37 o 
   9   4   2     1385.98     1358.11     27.03 o 
  10   4   2      762.63      719.57     25.28 o 
  11   4   2        1.90        4.13      5.74 o 
  12   4   2       11.75        6.55      4.62 o 
 -11   5   2        3.11        5.16      6.64 o 
 -10   5   2      226.41      240.10      9.98 o 
  -9   5   2        7.32       14.17      3.90 o 
  -8   5   2       27.25       19.50      3.97 o 
  -7   5   2      133.89      155.61      7.42 o 
  -6   5   2      280.57      317.87      8.91 o 
  -5   5   2      434.29      512.33     11.21 o 
  -4   5   2      433.32      397.89      7.57 o 
  -3   5   2     2118.41     2121.04     27.27 o 
  -2   5   2        0.51       -1.21      1.40 o 
  -1   5   2       47.59       54.27      3.10 o 
   0   5   2       22.77       16.87      2.31 o 
   1   5   2      134.26      117.94      3.07 o 
   2   5   2     1466.12     1440.30     18.77 o 
   3   5   2      871.55      736.82      9.48 o 
   4   5   2      372.67      451.81      6.70 o 
   5   5   2      281.95      311.19      8.74 o 
   6   5   2       25.18       27.30      2.99 o 
   7   5   2      512.52      516.19     13.25 o 
   8   5   2       74.86       73.85      6.03 o 
   9   5   2       33.32       39.27      6.55 o 
  10   5   2      468.47      444.09     16.80 o 
  12   5   2       36.71       25.36     16.15 o 
 -11   6   2        6.11       18.45      7.47 o 
 -10   6   2      264.98      264.18     10.40 o 
  -9   6   2       47.19       51.75      5.55 o 
  -8   6   2        6.59       -0.37      2.96 o 
  -7   6   2     1438.28     1426.85     25.80 o 
  -6   6   2       22.49       22.17      3.31 o 
  -5   6   2      291.87      344.32      8.98 o 
  -4   6   2       12.77       11.28      1.98 o 
  -3   6   2      372.61      350.94      6.99 o 
  -2   6   2     1572.65     1501.92     19.89 o 
  -1   6   2      161.56      143.17      4.14 o 
   0   6   2      866.24      848.13     15.01 o 
   1   6   2     4763.77     4946.62     59.76 o 
   2   6   2     6896.84     6894.12     81.61 o 
   3   6   2      368.45      359.15      5.96 o 
   4   6   2     1254.88     1183.18     14.50 o 
   5   6   2      122.46      149.70      3.78 o 
   6   6   2      252.04      231.84      5.76 o 
   7   6   2      162.76      163.65      7.65 o 
   8   6   2      259.84      262.55      9.97 o 
   9   6   2       22.24       14.14      4.08 o 
  10   6   2      101.82       82.95      7.44 o 
  11   6   2        0.14       -1.39      3.82 o 
  12   6   2       13.70        1.38      4.00 o 
 -11   7   2       10.26        7.02      7.02 o 
 -10   7   2      167.45      174.11      8.86 o 
  -9   7   2      440.96      410.24     23.47 o 
  -8   7   2       16.06       17.46      3.70 o 
  -7   7   2       13.52       12.75      3.26 o 
  -6   7   2       18.60       14.00      3.09 o 
  -5   7   2     1951.75     1892.16     25.57 o 
  -4   7   2      368.58      409.42     10.17 o 
  -3   7   2     3817.02     3853.49     47.48 o 
  -2   7   2     9292.73     9496.24    126.33 o 
  -1   7   2     1326.84     1442.71     19.85 o 
   0   7   2      532.97      562.42      9.30 o 
   1   7   2        0.02        2.20      4.50 o 
   2   7   2      182.83      147.85      4.57 o 
   3   7   2     4312.94     4346.19     53.05 o 
   4   7   2       17.94       14.46      1.80 o 
   5   7   2      513.04      494.76      7.87 o 
   6   7   2      681.47      705.37     12.04 o 
   7   7   2       23.46       19.26      3.91 o 
   8   7   2      271.62      286.18     10.52 o 
   9   7   2     1525.70     1509.68     30.12 o 
  10   7   2       52.22       50.04      6.15 o 
  11   7   2      122.22      153.41      9.96 o 
  12   7   2        9.90        8.28      4.94 o 
 -11   8   2        0.58        5.06      6.71 o 
 -10   8   2      190.92      191.30     13.79 o 
  -9   8   2       79.34       95.65      8.20 o 
  -8   8   2        2.51       -0.97      2.65 o 
  -7   8   2       25.37       22.04      3.37 o 
  -6   8   2       93.51      100.14      6.29 o 
  -5   8   2       38.76       45.12      3.06 o 
  -4   8   2      278.82      297.37     15.53 o 
  -3   8   2       21.47       36.64      2.51 o 
  -2   8   2       22.27       22.28      1.96 o 
  -1   8   2      117.35      147.70      9.09 o 
   0   8   2     1584.79     1576.12     21.56 o 
   1   8   2      396.00      448.25     10.72 o 
   2   8   2      633.76      700.57     11.63 o 
   3   8   2       57.01       75.41      3.71 o 
   4   8   2      249.79      260.48      5.51 o 
   5   8   2      362.78      329.94      6.42 o 
   6   8   2        2.62        2.09      1.72 o 
   7   8   2      568.26      549.20     14.71 o 
   8   8   2       53.09       45.98      5.57 o 
   9   8   2     2229.53     2230.20     40.78 o 
  10   8   2      425.33      432.39     14.35 o 
  11   8   2      234.74      258.01     11.86 o 
 -10   9   2       24.30       22.53      7.58 o 
  -9   9   2      684.28      641.60     13.72 o 
  -8   9   2      671.06      674.76     13.61 o 
  -7   9   2       36.77       39.52      3.95 o 
  -6   9   2      410.05      458.41      8.83 o 
  -5   9   2       31.93       35.70      4.18 o 
  -4   9   2      764.97      791.31     13.79 o 
  -3   9   2     3032.71     3037.54     34.18 o 
  -2   9   2      508.34      500.14      7.94 o 
  -1   9   2      221.77      230.16      5.84 o 
   0   9   2      486.89      530.07     10.14 o 
   1   9   2       24.22       19.16      3.19 o 
   2   9   2     2937.20     2919.41     47.09 o 
   3   9   2        7.53        7.93      2.10 o 
   4   9   2      489.14      473.60      8.23 o 
   5   9   2      621.91      639.86     16.26 o 
   6   9   2       33.76       36.07      2.83 o 
   7   9   2       97.57       79.05      6.59 o 
   8   9   2       35.30       32.14      5.12 o 
   9   9   2      183.52      158.59     14.68 o 
  10   9   2       19.03       18.47      5.19 o 
  11   9   2        0.59       -3.85      3.86 o 
 -10  10   2      287.34      305.83     17.44 o 
  -9  10   2       87.62       95.82      6.07 o 
  -8  10   2        0.76       -1.24      2.88 o 
  -7  10   2      565.72      580.97     12.19 o 
  -6  10   2       73.28       57.25      3.75 o 
  -5  10   2        1.09        0.09      1.58 o 
  -4  10   2      216.74      229.81      8.01 o 
  -3  10   2      102.71      125.46      5.22 o 
  -2  10   2      767.06      804.66     11.30 o 
  -1  10   2      120.36       99.12      4.24 o 
   0  10   2       91.91       98.65      4.19 o 
   1  10   2        2.87        7.42      2.92 o 
   2  10   2     1646.95     1695.69     30.10 o 
   3  10   2       94.39       82.45      5.40 o 
   4  10   2      270.15      282.76     15.24 o 
   5  10   2       29.90       37.84      3.05 o 
   6  10   2      149.17      123.85      6.49 o 
   7  10   2      167.19      143.65      8.76 o 
   8  10   2      259.54      241.68     10.46 o 
   9  10   2       86.86       66.26      6.92 o 
  10  10   2       43.78       42.26      6.35 o 
  11  10   2       77.75       71.76      7.77 o 
 -10  11   2       14.14       20.86      5.34 o 
  -9  11   2      308.86      345.07     17.74 o 
  -8  11   2      118.39      126.42      6.72 o 
  -7  11   2      988.18     1044.38     15.92 o 
  -6  11   2        0.87        1.47      2.33 o 
  -5  11   2        4.96        5.30      4.19 o 
  -4  11   2      147.35      172.15      7.86 o 
  -3  11   2      116.38      111.98      5.08 o 
  -2  11   2       60.66       60.76      3.08 o 
  -1  11   2       53.02       42.73      3.16 o 
   0  11   2      388.45      390.37      8.18 o 
   1  11   2     1578.58     1601.96     29.63 o 
   2  11   2     1608.24     1584.49     29.10 o 
   3  11   2     2132.50     2147.50     37.12 o 
   4  11   2       75.02       92.53      6.32 o 
   5  11   2     2556.47     2555.63     35.45 o 
   6  11   2      203.32      201.71      5.86 o 
   7  11   2      126.52      122.50      8.30 o 
   8  11   2      142.79      131.35     15.64 o 
   9  11   2     1460.46     1436.52     42.89 o 
  10  11   2      462.59      447.76     15.60 o 
  -9  12   2       84.16       95.78     12.38 o 
  -8  12   2      215.06      221.44     15.78 o 
  -7  12   2        6.96       24.63      5.96 o 
  -6  12   2      281.17      269.79     10.28 o 
  -5  12   2       55.74       46.64      4.23 o 
  -4  12   2       26.10       38.87      3.76 o 
  -3  12   2       95.44      104.47      5.09 o 
  -2  12   2       31.28       22.00      2.23 o 
  -1  12   2      266.56      263.49      6.76 o 
   0  12   2      652.95      632.43     16.07 o 
   1  12   2     2092.18     2193.77     43.79 o 
   2  12   2      325.44      337.79     10.86 o 
   3  12   2      822.33      836.83     39.94 o 
   4  12   2       38.58       43.56      4.82 o 
   5  12   2      277.25      283.00      7.14 o 
   6  12   2       44.66       42.13      3.57 o 
   7  12   2      144.99      126.99      8.89 o 
   8  12   2        0.78        1.18      4.63 o 
   9  12   2        2.97        5.12      4.38 o 
  10  12   2      115.70      122.66      9.73 o 
  -9  13   2      194.68      246.52     16.99 o 
  -8  13   2       25.86       25.58      8.14 o 
  -7  13   2      365.81      338.98     10.02 o 
  -6  13   2       33.89       26.88      4.84 o 
  -5  13   2       12.15        7.91      4.17 o 
  -4  13   2       75.76       80.22      7.95 o 
  -3  13   2      739.24      643.65     17.32 o 
  -2  13   2      222.86      217.47      9.66 o 
  -1  13   2      676.98      680.62     17.53 o 
   0  13   2      109.26      112.00      7.66 o 
   1  13   2      567.07      557.97     15.13 o 
   2  13   2      860.32      844.75     19.45 o 
   3  13   2       73.61       66.96      5.90 o 
   4  13   2       43.00       32.40      4.75 o 
   5  13   2       14.83       22.83      3.53 o 
   6  13   2       88.94      101.69      6.07 o 
   7  13   2        3.57        1.32      4.10 o 
   8  13   2      474.60      516.68     16.48 o 
   9  13   2        2.22        4.80      4.69 o 
  -8  14   2        2.53        7.13      7.09 o 
  -7  14   2      409.53      419.92     14.00 o 
  -6  14   2        2.61        4.55      4.36 o 
  -5  14   2       11.75       11.06      4.72 o 
  -4  14   2       42.71       35.45      5.73 o 
  -3  14   2        9.73        9.86      4.36 o 
  -2  14   2      347.99      335.58     16.09 o 
  -1  14   2      121.01      133.31     12.05 o 
   0  14   2       34.48       38.72      5.59 o 
   1  14   2      105.13      101.74      7.69 o 
   2  14   2       58.65       67.23      8.21 o 
   3  14   2      185.63      228.99      9.69 o 
   4  14   2       76.80       74.94     15.79 o 
   5  14   2        0.18       -2.75      2.75 o 
   6  14   2      227.87      246.47     16.36 o 
   7  14   2       68.36       62.46      9.97 o 
   8  14   2      275.71      292.27     30.71 o 
   9  14   2      219.41      206.17     11.79 o 
  -7  15   2      205.95      196.55     11.80 o 
  -6  15   2      377.23      382.78     14.62 o 
  -5  15   2      111.75      114.20     10.93 o 
  -4  15   2      210.64      214.93     10.79 o 
  -3  15   2      103.72       97.74      8.25 o 
  -2  15   2       30.42       24.70      7.24 o 
  -1  15   2      346.91      335.02     12.60 o 
   0  15   2       44.08       49.78     12.06 o 
   1  15   2      107.24      121.59      9.36 o 
   2  15   2        8.57        7.17      4.33 o 
   3  15   2      646.07      641.34     30.84 o 
   4  15   2      124.18      125.38      8.23 o 
   5  15   2      185.81      179.68      9.67 o 
   6  15   2      240.98      241.92     16.57 o 
   7  15   2        0.00       12.32      7.35 o 
   8  15   2      780.64      814.33     32.58 o 
  -6  16   2       23.52       17.88      5.96 o 
  -5  16   2      171.98      157.99     10.78 o 
  -4  16   2      452.41      438.06     15.58 o 
  -3  16   2       15.62       28.50      5.78 o 
  -2  16   2       82.84       72.02      7.45 o 
  -1  16   2      279.03      289.53     12.19 o 
   0  16   2      158.54      148.69      9.69 o 
   1  16   2       80.60       85.05      9.00 o 
   2  16   2      581.65      592.50     17.02 o 
   3  16   2        4.78        2.31      4.98 o 
   4  16   2       10.43       11.58      4.43 o 
   5  16   2       33.33       30.48      4.55 o 
   6  16   2      193.85      206.07     15.58 o 
   7  16   2        0.30        8.92      6.73 o 
  -5  17   2       65.74       46.90     12.82 o 
  -4  17   2       45.26       50.21     19.87 o 
  -3  17   2       20.78       14.76      5.67 o 
  -2  17   2     1029.13     1046.38     26.04 o 
  -1  17   2      330.94      349.32     13.75 o 
   0  17   2      106.63       90.98      8.32 o 
   1  17   2        5.88        5.15      4.80 o 
   2  17   2       77.50       63.56      7.24 o 
   3  17   2       66.13       57.94      6.93 o 
   4  17   2       44.94       48.92      6.42 o 
   5  17   2        0.15       -2.16      3.35 o 
   6  17   2        8.43        5.96      6.92 o 
  -4  18   2      304.51      350.98     14.82 o 
  -3  18   2      234.25      256.01     12.65 o 
  -2  18   2        4.52        1.45      4.77 o 
  -1  18   2      585.41      525.86     17.67 o 
   0  18   2       22.34       23.60      5.88 o 
   1  18   2      685.30      716.09     20.43 o 
   2  18   2      109.86      112.72      9.17 o 
   3  18   2       63.68       88.98      8.53 o 
   4  18   2       24.43       19.21      5.47 o 
  -1  19   2       42.56       52.03     10.99 o 
   0  19   2       95.10      100.97      9.44 o 
   1  19   2       10.81       30.66      6.46 o 
   2  19   2        4.75        2.31      5.03 o 
  -1 -18   3       53.77       69.43      8.25 o 
   0 -18   3       61.04       68.05      8.09 o 
   1 -18   3       13.35        3.64      9.07 o 
   2 -18   3       23.83       15.77      6.09 o 
  -4 -17   3       27.44       14.62      8.00 o 
  -3 -17   3       99.31       90.30      8.62 o 
  -2 -17   3       43.06       49.06      6.91 o 
  -1 -17   3       11.12       18.53      5.66 o 
   0 -17   3       44.04       41.60     10.37 o 
   1 -17   3       19.55       13.95      9.81 o 
   2 -17   3       59.24       45.21     10.78 o 
   3 -17   3      252.82      237.43     12.39 o 
   4 -17   3       29.57       26.11      6.23 o 
  -5 -16   3      337.42      341.27     13.23 o 
  -4 -16   3        0.41        3.57     12.86 o 
  -3 -16   3       94.37      104.37     11.35 o 
  -2 -16   3       12.63        7.60      4.70 o 
  -1 -16   3      108.57       97.69      8.52 o 
   0 -16   3      187.78      212.38     10.94 o 
   1 -16   3      582.58      593.60     44.92 o 
   2 -16   3      141.40      147.64     14.86 o 
   3 -16   3      414.38      436.02     15.88 o 
   4 -16   3        8.65       13.54      5.42 o 
   5 -16   3       86.02       90.63      9.07 o 
   6 -16   3        7.64        5.53      5.13 o 
  -6 -15   3       52.99       44.77      8.67 o 
  -5 -15   3       59.53       79.45      7.67 o 
  -4 -15   3        0.05       -0.46      4.24 o 
  -3 -15   3      469.36      430.54     14.62 o 
  -2 -15   3      111.85      117.27      8.70 o 
  -1 -15   3        1.18       -1.28      8.34 o 
   0 -15   3       77.81       90.44      8.02 o 
   1 -15   3      236.48      250.43     12.37 o 
   2 -15   3      103.80       94.05      8.28 o 
   3 -15   3      116.23      116.19      9.04 o 
   4 -15   3        3.25        6.61      4.53 o 
   5 -15   3        0.59       -4.15      4.15 o 
   6 -15   3       42.45       39.41      9.18 o 
   7 -15   3        0.12       -0.37      3.69 o 
  -7 -14   3       19.50       10.86      7.61 o 
  -6 -14   3      324.75      336.97     17.12 o 
  -5 -14   3        3.04        6.57      4.42 o 
  -4 -14   3        8.87        7.02      4.32 o 
  -3 -14   3      102.84      106.48      8.16 o 
  -2 -14   3      282.42      250.63     10.96 o 
  -1 -14   3      293.12      248.50     10.88 o 
   0 -14   3      282.09      293.99     11.76 o 
   1 -14   3      639.35      608.04     29.87 o 
   2 -14   3       30.29       27.71      5.50 o 
   3 -14   3        0.23        4.53      4.33 o 
   4 -14   3       66.78       64.10      7.11 o 
   5 -14   3       45.87       46.37      6.54 o 
   6 -14   3        7.76        1.85      4.24 o 
   7 -14   3       20.30       18.87      4.20 o 
   8 -14   3        1.75       -2.77      3.50 o 
  -8 -13   3       28.41       31.60      8.98 o 
  -7 -13   3      210.08      222.80     16.13 o 
  -6 -13   3        3.81        7.22      4.03 o 
  -5 -13   3       30.13       23.60      8.43 o 
  -4 -13   3      526.74      505.34     20.07 o 
  -3 -13   3      212.09      224.79      9.83 o 
  -2 -13   3      604.70      563.31     16.01 o 
  -1 -13   3      330.04      338.44     12.12 o 
   0 -13   3       34.33       25.47      4.98 o 
   1 -13   3      178.16      162.40      8.76 o 
   2 -13   3        1.08       -3.35      5.16 o 
   3 -13   3      235.54      239.75     10.63 o 
   4 -13   3      779.90      723.61     19.38 o 
   5 -13   3      343.42      324.38     12.45 o 
   6 -13   3       11.07        5.85      4.33 o 
   7 -13   3       24.11       13.23      4.00 o 
   8 -13   3      166.97      176.01      8.58 o 
  -9 -12   3       89.50       70.47     10.75 o 
  -8 -12   3       50.90       59.90     10.23 o 
  -7 -12   3      229.60      286.71     11.13 o 
  -6 -12   3        5.16        0.30      3.79 o 
  -5 -12   3      711.86      721.34     18.08 o 
  -4 -12   3      219.52      204.71      9.38 o 
  -3 -12   3      793.36      779.50     28.92 o 
  -2 -12   3     3768.97     3743.02     62.51 o 
  -1 -12   3      245.48      226.49     13.04 o 
   0 -12   3      828.90      780.33     18.99 o 
   1 -12   3      682.34      633.03     18.67 o 
   2 -12   3        0.33        0.53      3.52 o 
   3 -12   3      177.01      154.20      8.54 o 
   4 -12   3       35.99       32.93      5.39 o 
   6 -12   3      323.04      308.27     11.80 o 
   7 -12   3       58.59       55.37      5.33 o 
   8 -12   3       12.54       11.66      3.81 o 
   9 -12   3      143.99      155.35      8.14 o 
  -9 -11   3       17.09       25.62      8.09 o 
  -8 -11   3      357.72      445.42     21.60 o 
  -7 -11   3        6.67        7.82      6.11 o 
  -6 -11   3       17.08       11.17      9.23 o 
  -5 -11   3       12.84       24.06      4.45 o 
  -4 -11   3      307.86      313.28     10.72 o 
  -3 -11   3      369.24      376.82     12.08 o 
  -2 -11   3       27.53       29.33      6.39 o 
  -1 -11   3       36.97       25.39      5.12 o 
   0 -11   3       27.48       21.74      4.22 o 
   1 -11   3      129.55      100.51      7.01 o 
   2 -11   3        4.25        4.11      3.64 o 
   3 -11   3       30.03       49.18      5.36 o 
   4 -11   3       51.46       48.04      5.63 o 
   5 -11   3       12.80       16.21      4.42 o 
   6 -11   3      192.19      191.83      9.77 o 
   7 -11   3       36.63       46.78      4.63 o 
   8 -11   3      393.16      430.31     15.27 o 
   9 -11   3      234.76      225.17      8.55 o 
  10 -11   3      190.49      201.84     14.86 o 
 -10 -10   3      158.75      191.70     21.75 o 
  -9 -10   3      937.48      989.01     19.17 o 
  -8 -10   3       13.81        2.13      2.86 o 
  -7 -10   3      193.66      180.78      6.03 o 
  -6 -10   3        2.23        0.22      2.60 o 
  -5 -10   3     2849.85     2873.63     38.72 o 
  -4 -10   3      254.80      292.66     10.07 o 
  -3 -10   3       15.02       16.18      2.56 o 
  -2 -10   3       18.87       40.94      9.58 o 
  -1 -10   3        2.68        5.25      6.47 o 
   0 -10   3     2137.50     2157.78     38.23 o 
   1 -10   3     1443.25     1521.59     29.02 o 
   2 -10   3      287.28      303.07     10.42 o 
   3 -10   3       51.50       42.32      5.31 o 
   4 -10   3      394.27      257.13     13.47 o 
   5 -10   3      135.31      129.66      8.30 o 
   6 -10   3      487.88      450.61     10.77 o 
   7 -10   3       63.57       59.62      4.97 o 
   8 -10   3       13.02       19.87      3.85 o 
   9 -10   3      193.02      209.94     11.02 o 
  10 -10   3       38.07       46.11      8.88 o 
 -10  -9   3        2.61        3.18      3.58 o 
  -9  -9   3      410.85      408.25     11.29 o 
  -8  -9   3      625.82      650.23     20.41 o 
  -7  -9   3      676.48      656.55     14.25 o 
  -6  -9   3     1724.62     1733.64     25.84 o 
  -5  -9   3        2.97        9.14      4.41 o 
  -4  -9   3      675.62      747.43     16.94 o 
  -3  -9   3     4186.86     4032.85     51.12 o 
  -2  -9   3      689.39      750.31     12.15 o 
  -1  -9   3      343.42      402.79     11.48 o 
   0  -9   3       23.76       21.78      3.72 o 
   1  -9   3      718.31      732.26     16.62 o 
   2  -9   3      577.33      527.11     13.61 o 
   3  -9   3        0.04       -1.99      2.53 o 
   4  -9   3      647.50      657.66     13.34 o 
   5  -9   3        6.75        7.78      3.16 o 
   6  -9   3       13.40       17.80      2.62 o 
   7  -9   3     1080.17     1031.67     15.25 o 
   8  -9   3      390.57      398.84     10.75 o 
   9  -9   3       49.34       55.15      7.56 o 
  10  -9   3        0.34       -1.08      5.60 o 
 -10  -8   3      148.41      148.22      7.92 o 
  -9  -8   3        0.23        1.95      3.21 o 
  -8  -8   3       97.39       79.77      5.58 o 
  -7  -8   3      291.04      279.66      6.94 o 
  -6  -8   3       66.34       64.12      5.15 o 
  -5  -8   3      609.01      630.33     14.42 o 
  -4  -8   3      322.22      306.00      9.42 o 
  -3  -8   3      592.23      614.40     14.31 o 
  -2  -8   3     2326.33     2449.79     32.11 o 
  -1  -8   3     5790.11     5832.01     70.90 o 
   0  -8   3       14.62       19.59      3.43 o 
   1  -8   3     6810.85     7338.97    111.42 o 
   2  -8   3      184.04      178.29      7.27 o 
   3  -8   3       25.74       36.87      5.15 o 
   4  -8   3        8.67        8.54      3.31 o 
   5  -8   3       26.64       25.83      2.83 o 
   6  -8   3     2734.43     2739.50     31.78 o 
   7  -8   3       26.24       25.56      3.33 o 
   8  -8   3       12.79       12.85      3.19 o 
   9  -8   3        7.73        9.76      3.33 o 
  10  -8   3        2.39        3.82      3.98 o 
  11  -8   3       27.64       28.29      6.25 o 
 -11  -7   3       18.07       24.30      4.54 o 
 -10  -7   3       73.25       57.68      5.46 o 
  -9  -7   3       36.32       35.45      4.36 o 
  -8  -7   3       18.44       10.56      3.53 o 
  -7  -7   3      285.67      291.55      7.92 o 
  -6  -7   3     1479.16     1474.44     22.05 o 
  -5  -7   3      602.45      605.78     13.60 o 
  -4  -7   3     1137.36     1193.64     36.49 o 
  -3  -7   3        8.91        6.58      2.73 o 
  -2  -7   3      191.72      188.58      5.49 o 
  -1  -7   3      927.47      906.34     13.22 o 
   0  -7   3       79.07       74.27      5.16 o 
   1  -7   3      388.56      314.64     18.27 o 
   2  -7   3      813.46      756.86     15.81 o 
   3  -7   3      338.32      336.35      7.71 o 
   4  -7   3       62.27       77.33      3.71 o 
   5  -7   3       54.92       69.03      3.92 o 
   6  -7   3      498.44      510.82      8.92 o 
   7  -7   3     3262.19     3194.19     36.47 o 
   8  -7   3     1081.53     1063.85     15.40 o 
   9  -7   3     1589.70     1537.64     29.46 o 
  10  -7   3       48.59       47.03      5.98 o 
  11  -7   3        7.74       15.30      4.88 o 
 -11  -6   3       25.71       36.70      5.86 o 
 -10  -6   3      876.32      841.49     16.97 o 
  -9  -6   3        0.00       -0.99      2.99 o 
  -8  -6   3       33.49       27.83      6.99 o 
  -7  -6   3      509.76      534.23      9.50 o 
  -6  -6   3      243.41      260.13      7.01 o 
  -5  -6   3       82.71       54.35      3.67 o 
  -4  -6   3       17.76       20.50      4.22 o 
  -3  -6   3     1444.77     1514.34     32.25 o 
  -2  -6   3     2488.34     2555.04     32.75 o 
  -1  -6   3     7734.86     7948.77     94.85 o 
   0  -6   3     5714.82     6011.22     90.87 o 
   1  -6   3     4370.70     4391.97     67.75 o 
   2  -6   3      511.87      592.38     11.86 o 
   3  -6   3     2503.59     2563.05     56.92 o 
   4  -6   3     1379.19     1422.68     25.46 o 
   5  -6   3     3018.35     3170.64     40.91 o 
   6  -6   3      198.48      207.38      6.86 o 
   7  -6   3      595.48      620.42     11.82 o 
   8  -6   3        8.67       14.84      2.63 o 
   9  -6   3      105.75      110.82     12.41 o 
  10  -6   3       79.11       77.84      6.97 o 
  11  -6   3       65.91       75.68      9.56 o 
 -11  -5   3       38.92       38.27      4.91 o 
 -10  -5   3        0.02        3.49      3.27 o 
  -9  -5   3       97.54       97.23      6.03 o 
  -8  -5   3       55.21       66.15      3.94 o 
  -7  -5   3       95.69       99.98      4.35 o 
  -6  -5   3      728.90      829.87     13.79 o 
  -5  -5   3      355.89      407.55      8.38 o 
  -4  -5   3     2004.81     2244.03     35.36 o 
  -3  -5   3      310.69      351.81      6.90 o 
  -2  -5   3     2478.22     2522.29     32.12 o 
  -1  -5   3      247.50      256.98      5.18 o 
   0  -5   3      111.79      101.95      4.95 o 
   1  -5   3      289.78      319.94      8.42 o 
   2  -5   3      114.65       68.71      5.38 o 
   3  -5   3      300.09      304.74      8.24 o 
   4  -5   3      325.35      377.48      9.46 o 
   5  -5   3       41.80       37.32      2.97 o 
   6  -5   3      151.24      153.85      5.13 o 
   7  -5   3      898.31      907.33     14.91 o 
   8  -5   3       14.58       21.17      3.02 o 
   9  -5   3       34.00       41.25      7.54 o 
  10  -5   3      294.09      307.39     11.52 o 
  11  -5   3      156.28      169.71     10.28 o 
  12  -5   3       18.56       30.21      5.83 o 
 -11  -4   3      144.09      150.96      7.94 o 
 -10  -4   3      947.66      878.55     21.55 o 
  -9  -4   3       38.42       62.07      5.00 o 
  -8  -4   3      108.37      127.82      4.87 o 
  -7  -4   3      111.23      114.84      4.47 o 
  -6  -4   3        0.32        4.39      2.04 o 
  -5  -4   3       32.34       22.88      2.54 o 
  -4  -4   3     2509.07     2584.12     32.79 o 
  -3  -4   3      230.74      262.54      5.73 o 
  -2  -4   3      327.00      356.25      6.62 o 
  -1  -4   3     4254.88     4167.12     50.58 o 
   0  -4   3      509.25      470.86      7.20 o 
   1  -4   3       12.60        3.59      2.13 o 
   3  -4   3     1251.98     1305.88     22.29 o 
   4  -4   3     3799.27     3886.80     47.85 o 
   5  -4   3      310.38      296.34      6.53 o 
   6  -4   3     4614.65     4897.64     60.14 o 
   7  -4   3      230.48      233.10      6.16 o 
   8  -4   3      209.02      202.16      7.76 o 
   9  -4   3      540.79      549.29     20.33 o 
  10  -4   3      136.52      129.45     11.47 o 
  11  -4   3        0.03       -4.16      6.52 o 
  12  -4   3      310.58      285.69     21.96 o 
 -12  -3   3      115.48      121.05      7.78 o 
 -11  -3   3      811.21      761.50     16.05 o 
 -10  -3   3        2.92        7.71      3.37 o 
  -9  -3   3     1700.47     1641.17     25.29 o 
  -8  -3   3      364.01      368.70      7.59 o 
  -7  -3   3      516.15      503.58      8.78 o 
  -6  -3   3      464.01      554.27      8.88 o 
  -5  -3   3     1110.90     1246.19     15.44 o 
  -4  -3   3     1957.42     1893.85     57.23 o 
  -3  -3   3     6449.55     6408.19     74.67 o 
  -2  -3   3     3321.51     3329.35     39.69 o 
  -1  -3   3     3396.46     3184.93     38.92 o 
   0  -3   3       49.46       63.46      2.28 o 
   1  -3   3     4987.78     4840.02     72.18 o 
   2  -3   3    22362.95    22386.83    329.69 o 
   3  -3   3     4395.02     4456.99     53.63 o 
   4  -3   3      163.74      191.82      4.86 o 
   5  -3   3     1696.71     1724.68     22.92 o 
   6  -3   3      968.11      945.12     14.19 o 
   7  -3   3     4138.54     4105.71     50.95 o 
   8  -3   3      124.25      109.67      5.91 o 
   9  -3   3      426.20      418.47     17.57 o 
  10  -3   3      123.39      121.60     11.40 o 
  11  -3   3       66.04       70.29      9.32 o 
  12  -3   3       58.21       48.85      6.71 o 
 -12  -2   3       15.46       14.11      4.06 o 
 -11  -2   3        0.19        1.47      3.30 o 
 -10  -2   3      563.70      511.77     14.29 o 
  -9  -2   3        9.35       13.28      3.17 o 
  -8  -2   3       79.88       76.20      5.85 o 
  -7  -2   3       84.34       71.99      4.56 o 
  -6  -2   3      164.78      203.68      8.38 o 
  -5  -2   3     1481.03     1640.42     22.30 o 
  -4  -2   3       97.56       89.05      3.68 o 
  -3  -2   3      798.41      885.04     12.54 o 
  -2  -2   3      124.36      111.14      3.94 o 
  -1  -2   3    14464.67    13223.33    160.84 o 
   0  -2   3        1.37        1.21      3.64 o 
   2  -2   3     3831.32     3971.19     59.11 o 
   3  -2   3    11993.34    12519.30    158.96 o 
   4  -2   3       11.68       17.07      1.83 o 
   5  -2   3     3743.64     3926.99     41.72 o 
   6  -2   3       36.29       47.67      2.46 o 
   7  -2   3      579.22      542.05     19.49 o 
   9  -2   3      433.34      400.61     12.10 o 
  10  -2   3       41.10       33.26      5.13 o 
  11  -2   3      756.90      723.82     25.95 o 
  12  -2   3       83.27       93.90     10.99 o 
 -12  -1   3       33.80       30.39      6.05 o 
 -11  -1   3        4.53        7.74      3.60 o 
 -10  -1   3      188.81      173.21      7.13 o 
  -9  -1   3        4.39        0.78      3.65 o 
  -8  -1   3        2.02        3.62      4.38 o 
  -7  -1   3       86.91       78.83      4.87 o 
  -6  -1   3     3494.37     3738.23     46.58 o 
  -5  -1   3      233.59      243.22      5.86 o 
  -4  -1   3     1971.22     1958.79     25.05 o 
  -3  -1   3     5984.84     5732.79     66.98 o 
  -2  -1   3      823.73      767.93     12.72 o 
  -1  -1   3      690.90      701.70     11.63 o 
   0  -1   3       80.54       48.92      3.30 o 
   1  -1   3      128.84      167.98      4.38 o 
   2  -1   3     5308.60     5232.34     61.36 o 
   3  -1   3      268.98      277.19      4.40 o 
   4  -1   3      470.72      519.57      7.09 o 
   5  -1   3       44.70       44.72      3.64 o 
   6  -1   3      221.05      198.27      6.09 o 
   7  -1   3       18.80       21.79      2.38 o 
   8  -1   3       24.86       13.39      7.93 o 
  10  -1   3       16.05       12.35      4.38 o 
  11  -1   3       75.12       73.23      7.05 o 
  12  -1   3        1.84       -2.02      3.74 o 
 -12   0   3        1.42       -3.01      6.52 o 
 -11   0   3        6.61       10.32      3.56 o 
 -10   0   3      577.33      591.67     12.87 o 
  -9   0   3       28.14       21.01      3.50 o 
  -8   0   3      784.08      780.42     14.07 o 
  -7   0   3       94.08      102.47      9.27 o 
  -6   0   3       22.56       11.58      2.37 o 
  -5   0   3      359.09      318.65      8.59 o 
  -4   0   3      842.47      890.47     16.59 o 
  -3   0   3        7.07       13.08      1.64 o 
  -2   0   3     8383.21     8181.62     85.84 o 
  -1   0   3       29.82       48.59      3.81 o 
   0   0   3     1309.52     1330.33     28.88 o 
   1   0   3       18.36       23.13      1.81 o 
   2   0   3     1417.04     1301.69     14.29 o 
   3   0   3      220.02      200.99      3.30 o 
   4   0   3     2174.67     2465.98     26.26 o 
   5   0   3      355.69      393.87      7.02 o 
   6   0   3     1712.85     1954.51     28.41 o 
   7   0   3        2.83        3.15      1.58 o 
   8   0   3      881.37      920.40     19.40 o 
  10   0   3      283.17      129.85     10.25 o 
  11   0   3       54.13       63.69      6.63 o 
  12   0   3        1.98        0.01      4.06 o 
 -12   1   3        1.07       10.92      7.68 o 
 -11   1   3        2.23        8.18      3.44 o 
 -10   1   3      303.53      310.24      9.11 o 
  -9   1   3      257.50      240.55     11.49 o 
  -8   1   3      518.99      472.33     10.21 o 
  -7   1   3      441.05      469.75      9.57 o 
  -6   1   3      393.76      323.68      7.18 o 
  -5   1   3     1057.60     1259.33     17.55 o 
  -4   1   3      126.31      111.25      3.61 o 
  -3   1   3     2584.30     2499.04     30.19 o 
  -2   1   3     2623.20     2740.88     28.29 o 
  -1   1   3      281.74      180.44      2.38 o 
   0   1   3        0.02        0.18      0.44 o 
   1   1   3       31.39       54.21      2.06 o 
   2   1   3     1368.87     1407.53     21.58 o 
   3   1   3     4557.15     4460.17     64.45 o 
   4   1   3     3666.09     3963.92     58.54 o 
   5   1   3     1578.17     1662.19     27.57 o 
   6   1   3     1668.97     1890.71     31.61 o 
   7   1   3      149.60      128.84      6.27 o 
   8   1   3      630.42      665.96     15.71 o 
   9   1   3       85.04       87.03      6.63 o 
  11   1   3      136.90      141.59     11.08 o 
  12   1   3      315.21      351.91     32.56 o 
 -12   2   3        5.56       12.88      8.02 o 
 -11   2   3        3.69        5.46      4.53 o 
 -10   2   3        5.41        3.69      2.98 o 
  -9   2   3       28.65       22.78      3.37 o 
  -8   2   3      600.99      571.39     11.35 o 
  -7   2   3      285.88      285.63      7.19 o 
  -6   2   3     1133.22     1222.95     17.72 o 
  -5   2   3     7803.73     8424.28     98.37 o 
  -4   2   3     1914.69     1691.83     26.65 o 
  -3   2   3     2117.35     2207.71     24.98 o 
  -2   2   3      256.25      218.76      5.85 o 
  -1   2   3     4223.97     3768.46     77.09 o 
   0   2   3     1661.40     1450.21     26.18 o 
   1   2   3       24.19       42.83      2.24 o 
   2   2   3     3075.18     2847.95     41.57 o 
   3   2   3      392.91      444.48      9.22 o 
   4   2   3      929.76      849.33     15.56 o 
   5   2   3      359.87      341.57      8.89 o 
   6   2   3       61.20       72.86      4.95 o 
   7   2   3       61.65       43.88      4.29 o 
   8   2   3       11.08        2.57      3.56 o 
   9   2   3       30.73       34.97      4.89 o 
  10   2   3      599.38      550.48     18.56 o 
  12   2   3       22.27       27.29      5.60 o 
 -11   3   3       29.87       22.07      7.61 o 
 -10   3   3      236.09      222.35      9.61 o 
  -9   3   3       95.03       75.17      4.98 o 
  -8   3   3      780.93      808.16     14.19 o 
  -7   3   3     2864.34     2875.35     37.33 o 
  -6   3   3       12.24       23.48      3.67 o 
  -5   3   3      250.75      288.51     10.24 o 
  -4   3   3     2638.38     2621.15     39.35 o 
  -3   3   3     9600.07    10130.59    116.60 o 
  -2   3   3    15856.07    16164.19    207.18 o 
  -1   3   3     1394.37     1292.19     28.82 o 
   0   3   3      599.42      609.10      9.91 o 
   1   3   3       21.95       16.64      1.23 o 
   2   3   3     1271.17     1253.64     15.89 o 
   3   3   3      554.47      491.66      7.07 o 
   4   3   3       97.79       98.88      4.72 o 
   5   3   3      623.82      615.71     13.09 o 
   6   3   3      116.78       76.25      5.07 o 
   7   3   3      267.04      297.78      9.39 o 
   8   3   3      534.62      566.88     14.33 o 
   9   3   3        4.28        4.86      3.72 o 
  10   3   3      232.19      276.43     10.79 o 
  11   3   3      223.56      171.31     17.80 o 
  12   3   3        6.42        0.73      4.60 o 
 -11   4   3       94.91      105.05     12.58 o 
 -10   4   3      395.80      406.33     12.84 o 
  -9   4   3       74.08       66.58      5.89 o 
  -8   4   3      263.05      213.11      8.24 o 
  -7   4   3       76.32       70.42      5.17 o 
  -6   4   3      805.01      752.65     15.18 o 
  -5   4   3      609.50      663.33     13.22 o 
  -4   4   3     5384.03     5856.28     83.66 o 
  -3   4   3      991.26     1084.23     14.83 o 
  -2   4   3       31.68       53.28      4.61 o 
  -1   4   3     3733.88     3786.46     55.42 o 
   0   4   3    37084.62    36304.70    517.17 o 
   1   4   3        0.40       -1.19      1.19 o 
   2   4   3      355.04      334.96      7.12 o 
   3   4   3     2523.09     2662.45     28.29 o 
   4   4   3      581.96      564.92      8.24 o 
   5   4   3        1.88       -0.46      1.07 o 
   6   4   3        4.85        9.01      2.87 o 
   7   4   3       70.16       69.86      5.43 o 
   8   4   3     2160.82     2304.47     39.66 o 
   9   4   3     1344.04     1259.33     25.70 o 
  10   4   3       45.18       56.02      7.34 o 
  11   4   3     1467.99     1367.64     29.00 o 
  12   4   3       12.32       10.67      7.48 o 
 -11   5   3      389.30      399.25     20.98 o 
 -10   5   3      837.92      836.85     19.54 o 
  -9   5   3       68.93       55.34      5.53 o 
  -8   5   3      341.60      339.44     26.64 o 
  -7   5   3       36.88       39.36      4.88 o 
  -6   5   3      152.77      160.24      6.45 o 
  -5   5   3     1077.37     1175.92     20.57 o 
  -4   5   3      142.34      160.36      5.40 o 
  -3   5   3      315.49      319.24      8.13 o 
  -2   5   3      124.85      135.24      6.06 o 
  -1   5   3       39.87       37.28     10.03 o 
   0   5   3      862.01      858.69     14.70 o 
   1   5   3      108.74      108.13      3.37 o 
   2   5   3      503.70      487.24      6.86 o 
   3   5   3       18.69       15.75      1.71 o 
   4   5   3      277.57      368.24      6.11 o 
   5   5   3        3.64        4.50      1.52 o 
   6   5   3       97.18       80.22      3.23 o 
   7   5   3      215.37      205.48      8.12 o 
   8   5   3       20.71       37.06      6.33 o 
   9   5   3       10.21        7.22      4.59 o 
  10   5   3       23.50       25.21      4.97 o 
  11   5   3       27.71       28.41     10.30 o 
  12   5   3       30.64       39.44      7.71 o 
 -11   6   3        8.64        9.39      7.68 o 
 -10   6   3       18.29       11.70      6.97 o 
  -9   6   3      964.46      893.88     19.66 o 
  -8   6   3      115.54      110.60     12.98 o 
  -7   6   3      724.69      753.92     18.07 o 
  -6   6   3      550.56      581.23     13.03 o 
  -5   6   3     1344.02     1475.08     24.84 o 
  -4   6   3     4134.55     4240.51     62.02 o 
  -3   6   3      354.31      357.86      7.20 o 
  -2   6   3      995.69     1158.86     19.97 o 
  -1   6   3     7833.51     8051.96    115.44 o 
   0   6   3    20186.17    19961.45    284.82 o 
   1   6   3     7277.39     7154.62     72.96 o 
   2   6   3     4337.73     4355.17     52.53 o 
   3   6   3       93.58       65.64      3.03 o 
   4   6   3      162.43      160.55      5.02 o 
   5   6   3      109.84       81.21      2.83 o 
   6   6   3        5.45        1.23      1.53 o 
   7   6   3       15.27       27.72      4.66 o 
   8   6   3       70.08       61.17      5.77 o 
   9   6   3      148.02      149.34      8.09 o 
  10   6   3      265.58      243.64     10.67 o 
  11   6   3      176.31      181.61     20.69 o 
  12   6   3        0.04        6.47      7.44 o 
 -11   7   3      144.54      164.13     15.62 o 
 -10   7   3       19.16       17.15      7.55 o 
  -9   7   3      770.21      825.67     18.73 o 
  -8   7   3      919.82      967.59     20.14 o 
  -7   7   3     4022.83     3944.35     60.60 o 
  -6   7   3      425.92      436.84     24.60 o 
  -5   7   3      333.68      381.83      9.58 o 
  -4   7   3      573.05      618.67     13.41 o 
  -3   7   3       25.54       18.61      3.71 o 
  -2   7   3     1116.49     1208.12     20.95 o 
  -1   7   3       19.71       24.15      5.93 o 
   0   7   3        5.27        8.78      1.86 o 
   1   7   3       82.17       74.93      3.34 o 
   2   7   3     8668.70     9283.13    109.34 o 
   3   7   3     3491.66     3467.87     37.48 o 
   4   7   3     3790.79     3854.44     41.48 o 
   5   7   3      658.63      626.98      9.13 o 
   6   7   3      146.83      121.24      4.43 o 
   7   7   3      325.03      310.36     10.33 o 
   8   7   3       58.79       77.76      9.38 o 
   9   7   3        3.17       -3.44      3.44 o 
  10   7   3       39.80       25.73      7.58 o 
  11   7   3      122.50      121.44      9.03 o 
  12   7   3      110.40      112.08      9.44 o 
 -11   8   3      122.77      144.65     14.39 o 
 -10   8   3       10.14        5.06      6.54 o 
  -9   8   3       59.23       67.68      5.14 o 
  -8   8   3        5.26        8.01      3.45 o 
  -7   8   3      103.78       98.84      6.24 o 
  -6   8   3     1072.28     1092.19     20.63 o 
  -5   8   3      111.49      111.12      4.69 o 
  -4   8   3     2381.74     2431.66     39.49 o 
  -3   8   3        4.18        2.72      2.12 o 
  -2   8   3     1258.82     1303.47     23.27 o 
  -1   8   3      111.65      179.95      7.41 o 
   0   8   3    10405.73    10456.98    124.61 o 
   1   8   3     7215.50     7717.41     92.79 o 
   2   8   3      600.70      672.45     11.21 o 
   3   8   3     1852.95     2079.47     35.55 o 
   4   8   3      280.48      319.18      7.69 o 
   5   8   3       84.72       72.32      3.21 o 
   6   8   3       17.53       26.49      2.32 o 
   7   8   3      222.31      244.89     16.29 o 
   8   8   3      257.84      299.80     11.13 o 
   9   8   3      762.13      722.73     18.74 o 
  10   8   3       23.69       19.73      5.06 o 
  11   8   3      338.44      312.16     13.04 o 
 -10   9   3      227.40      242.32     11.01 o 
  -9   9   3      624.76      624.32     28.76 o 
  -8   9   3      258.61      293.24      8.63 o 
  -7   9   3      647.49      579.13     12.02 o 
  -6   9   3       48.21       58.61      4.24 o 
  -5   9   3        5.09       10.36      2.58 o 
  -4   9   3        3.56        5.35      2.34 o 
  -3   9   3     1250.36     1246.76     19.22 o 
  -2   9   3      539.86      611.18     14.80 o 
  -1   9   3      759.69      782.59     22.25 o 
   0   9   3      394.16      382.30      8.01 o 
   1   9   3       46.36       48.66      3.04 o 
   2   9   3        6.17        3.85      4.02 o 
   3   9   3       17.63       19.54      2.50 o 
   4   9   3      145.90      132.61      4.69 o 
   5   9   3        6.50        7.92      2.12 o 
   6   9   3     1054.99     1048.63     14.38 o 
   7   9   3       32.99       44.52      5.29 o 
   8   9   3      868.37      830.90     35.42 o 
   9   9   3      224.97      230.30     10.41 o 
  10   9   3        0.02       -0.85      4.13 o 
  11   9   3       88.55      102.90     15.98 o 
 -10  10   3      132.74      168.24     10.38 o 
  -9  10   3       31.13       32.84      5.78 o 
  -8  10   3       21.46       23.61      3.72 o 
  -7  10   3        3.17        2.57      3.06 o 
  -6  10   3      637.08      681.92     13.05 o 
  -5  10   3     1141.56     1005.97     84.87 o 
  -4  10   3      571.06      648.58     12.50 o 
  -3  10   3      200.56      191.14      5.12 o 
  -2  10   3     1706.35     1823.81     25.79 o 
  -1  10   3     1053.37     1064.61     16.55 o 
   0  10   3    10932.62    11410.63    136.40 o 
   1  10   3      147.03      143.20      6.68 o 
   2  10   3     4712.12     4754.52     74.00 o 
   3  10   3       21.81       16.52      2.68 o 
   4  10   3       35.06       42.76      3.00 o 
   5  10   3      100.59       89.73      3.97 o 
   6  10   3      605.29      617.38     10.17 o 
   7  10   3      379.53      379.59     12.41 o 
   8  10   3        3.29        0.39      3.82 o 
   9  10   3       36.32       46.76      6.20 o 
  10  10   3       71.66       60.82      7.14 o 
  11  10   3      360.00      399.99     14.94 o 
 -10  11   3      306.97      332.38     13.23 o 
  -9  11   3      382.47      397.53     30.12 o 
  -8  11   3      111.28      122.51     17.69 o 
  -7  11   3      553.98      498.30     11.39 o 
  -6  11   3      708.88      729.21     18.49 o 
  -5  11   3      742.08      670.54     22.83 o 
  -4  11   3      209.35      212.03      6.85 o 
  -3  11   3     2764.58     2726.03     31.70 o 
  -2  11   3      555.98      602.44      9.59 o 
  -1  11   3      693.61      727.59     12.78 o 
   0  11   3       50.53       55.65      3.76 o 
   1  11   3       87.96       77.68      5.70 o 
   2  11   3      766.48      759.28     16.91 o 
   3  11   3      811.71      833.69     17.80 o 
   4  11   3        0.03        1.10      2.22 o 
   5  11   3      705.30      741.47     13.42 o 
   6  11   3       91.64       99.85      4.49 o 
   7  11   3      676.40      669.95     17.75 o 
   8  11   3     1049.18     1135.95     25.53 o 
   9  11   3      113.27      135.44      9.56 o 
  10  11   3      275.91      312.26     13.09 o 
  -9  12   3       14.03       26.42      8.42 o 
  -8  12   3      491.94      529.16     15.88 o 
  -7  12   3        4.23        6.37      3.06 o 
  -6  12   3        3.78        3.92      2.65 o 
  -5  12   3       27.96       28.30      3.72 o 
  -4  12   3        0.38        0.80      2.54 o 
  -3  12   3      162.56      151.22      5.64 o 
  -2  12   3     1193.28     1173.70     15.80 o 
  -1  12   3       13.44       28.08      4.87 o 
   0  12   3       75.49       68.35      7.62 o 
   1  12   3        2.00        7.11      3.33 o 
   2  12   3       43.17       35.06      4.96 o 
   3  12   3      371.47      359.19     10.91 o 
   4  12   3      620.47      631.38     24.46 o 
   5  12   3       14.26        8.41      2.44 o 
   6  12   3      123.51      130.28      9.35 o 
   7  12   3     1184.38     1131.87     25.21 o 
   8  12   3      736.02      758.38     19.96 o 
   9  12   3        0.13        4.29      4.47 o 
  10  12   3        1.85       -1.14      4.18 o 
  -8  13   3       20.52        4.28      6.63 o 
  -7  13   3      204.95      195.97     12.98 o 
  -6  13   3        2.65        4.68      3.25 o 
  -5  13   3      132.31      129.13      8.89 o 
  -4  13   3      171.45      149.72      8.52 o 
  -3  13   3       16.32       13.08      4.38 o 
  -2  13   3        0.20       -1.38      4.00 o 
  -1  13   3      520.64      506.78     28.85 o 
   0  13   3      524.57      527.83     14.75 o 
   1  13   3      215.99      214.60     11.39 o 
   2  13   3        9.64        6.86      3.77 o 
   3  13   3      833.09      809.08     38.01 o 
   4  13   3      207.37      195.72      8.86 o 
   5  13   3       26.84       25.38      3.64 o 
   6  13   3      491.19      557.95     34.32 o 
   7  13   3      526.94      494.05     15.61 o 
   8  13   3        2.52       -1.83      4.16 o 
   9  13   3      261.58      274.98     12.56 o 
  -8  14   3       41.73       45.99      9.93 o 
  -7  14   3        9.26       10.60      6.43 o 
  -6  14   3       94.90       73.10      8.68 o 
  -5  14   3       19.94       28.74      5.70 o 
  -4  14   3      206.47      203.93     10.12 o 
  -3  14   3      229.88      240.08     10.64 o 
  -2  14   3      202.80      185.03     15.48 o 
  -1  14   3        1.56        1.87      3.81 o 
   0  14   3     2775.12     2642.44     47.14 o 
   1  14   3      107.83      119.83      7.96 o 
   2  14   3      355.71      369.25     19.46 o 
   3  14   3      780.73      788.90     18.96 o 
   4  14   3       20.02       24.88      4.61 o 
   5  14   3      342.19      352.29      9.72 o 
   6  14   3      358.76      380.31     19.82 o 
   7  14   3        0.06       -2.53      4.30 o 
   8  14   3      134.47      133.31      9.67 o 
   9  14   3       28.00       24.87      6.18 o 
  -7  15   3       39.41       39.90      9.19 o 
  -6  15   3       63.64       68.54      7.71 o 
  -5  15   3      140.42      161.83     14.69 o 
  -4  15   3        0.28       -1.42      4.16 o 
  -3  15   3     1168.90     1173.01     26.88 o 
  -2  15   3       99.25       86.62      7.64 o 
  -1  15   3      158.14      160.22      8.99 o 
   0  15   3      839.88      811.27     21.87 o 
   1  15   3       28.63       27.63      5.36 o 
   2  15   3       29.82       33.54      5.43 o 
   3  15   3       22.14       23.19      5.98 o 
   4  15   3       64.64       46.93      5.74 o 
   5  15   3      324.49      338.12      9.97 o 
   6  15   3      322.39      343.02     19.43 o 
   7  15   3       33.83       45.59      9.26 o 
   8  15   3      164.00      174.62     11.33 o 
  -6  16   3      124.68      124.42     10.08 o 
  -5  16   3       22.54       23.43      5.95 o 
  -4  16   3       45.13       45.16      6.84 o 
  -3  16   3       52.84       74.59      8.65 o 
  -2  16   3      453.22      444.82     15.21 o 
  -1  16   3      408.53      402.40     14.28 o 
   0  16   3       68.95       74.42      7.36 o 
   1  16   3      308.13      294.55     19.85 o 
   2  16   3        5.24        4.05      4.24 o 
   3  16   3        6.61        3.20      7.26 o 
   4  16   3      129.95      132.47      8.77 o 
   5  16   3        4.68        5.38      3.49 o 
   6  16   3       71.21       47.17      9.93 o 
   7  16   3      207.87      263.97     17.64 o 
  -5  17   3       36.83       47.81     13.06 o 
  -4  17   3       41.83       41.04      6.70 o 
  -3  17   3        4.36        6.66      5.12 o 
  -2  17   3       38.73       30.78      6.25 o 
  -1  17   3      144.54      144.37     10.51 o 
   0  17   3       18.30       15.05      5.02 o 
   1  17   3        5.70       10.69      6.32 o 
   2  17   3        3.11        7.71      4.73 o 
   3  17   3       80.27       87.41      7.93 o 
   4  17   3      427.97      406.13     34.56 o 
   5  17   3       21.09       24.54      4.50 o 
   6  17   3        0.00       -2.88      6.84 o 
  -4  18   3       76.74       93.48      9.34 o 
  -3  18   3       28.24       19.23      9.60 o 
  -2  18   3       42.89       40.51      7.06 o 
  -1  18   3       38.05       43.61      6.98 o 
   0  18   3       23.46       43.49     16.54 o 
   1  18   3      141.97      156.65     10.75 o 
   2  18   3      195.41      216.45     24.78 o 
   3  18   3      486.91      470.97     18.64 o 
   4  18   3       24.74       18.99      6.96 o 
   5  18   3      237.87      239.95     17.66 o 
  -1  19   3       59.32       66.04      8.13 o 
   0  19   3       45.67       56.97      8.40 o 
   1  19   3       13.40        8.71      5.10 o 
   2  19   3      107.09      114.18     10.19 o 
  -3 -17   4       25.74       32.03      6.44 o 
  -2 -17   4       48.83       61.45      7.65 o 
  -1 -17   4       10.18       19.06      5.81 o 
   0 -17   4       59.50       53.32     11.18 o 
   1 -17   4       44.81       34.27     10.29 o 
   2 -17   4        3.79        4.78      4.90 o 
   3 -17   4        9.92       10.54      5.71 o 
   4 -17   4        0.30        2.05      4.98 o 
  -5 -16   4       29.15       32.31      6.19 o 
  -4 -16   4      168.05      150.30     10.25 o 
  -3 -16   4       72.15       96.72      8.59 o 
  -2 -16   4        1.77       -1.74      4.54 o 
  -1 -16   4       77.65       87.98      8.30 o 
   0 -16   4        1.44        4.56      4.65 o 
   1 -16   4       54.27       44.77      6.89 o 
   2 -16   4        9.78        7.34      6.11 o 
   3 -16   4       18.36       15.33      5.47 o 
   4 -16   4       54.16       72.46      8.36 o 
   5 -16   4        0.07        1.37      4.97 o 
  -6 -15   4      205.44      194.10     14.18 o 
  -5 -15   4       12.17       21.50      5.88 o 
  -4 -15   4        0.52       -4.00      4.00 o 
  -3 -15   4      258.22      268.08     11.88 o 
  -2 -15   4        4.08        3.33      4.41 o 
  -1 -15   4       17.28       18.41      5.30 o 
   0 -15   4       19.12       13.55      7.45 o 
   1 -15   4      222.04      215.88     11.00 o 
   2 -15   4       18.71       20.12      5.33 o 
   3 -15   4       26.13       26.00      6.29 o 
   4 -15   4      227.82      253.04     12.07 o 
   5 -15   4        7.73        6.77      6.96 o 
   6 -15   4       43.47       49.53      9.63 o 
  -7 -14   4       10.48        8.28      7.45 o 
  -6 -14   4       29.28       22.00      7.10 o 
  -5 -14   4      150.47      148.51      9.67 o 
  -4 -14   4      105.06      101.78     11.97 o 
  -3 -14   4      488.80      477.07     15.38 o 
  -2 -14   4       21.15       24.78      5.24 o 
  -1 -14   4       84.61       90.16      7.83 o 
   0 -14   4      582.92      541.90     16.33 o 
   1 -14   4       11.47        6.25      5.09 o 
   2 -14   4      228.26      217.01     10.60 o 
   3 -14   4      145.23      124.79      8.96 o 
   4 -14   4        0.33        4.24      4.98 o 
   5 -14   4      399.97      402.66     14.60 o 
   6 -14   4      134.51      145.34     11.29 o 
   7 -14   4       15.40       21.92      4.53 o 
  -8 -13   4        4.84       -5.96      6.38 o 
  -7 -13   4      630.54      747.79     29.75 o 
  -6 -13   4      345.64      326.52     16.30 o 
  -5 -13   4       64.66       56.21      6.52 o 
  -4 -13   4       18.73       18.23      4.86 o 
  -3 -13   4        0.19        3.23      4.48 o 
  -2 -13   4      576.50      574.87     24.84 o 
  -1 -13   4      453.34      438.14     14.12 o 
   0 -13   4      241.32      248.55     13.02 o 
   1 -13   4       16.44       21.06      5.05 o 
   2 -13   4      630.36      553.58     16.20 o 
   3 -13   4       47.83       42.79      5.92 o 
   4 -13   4        6.55        5.60      4.26 o 
   5 -13   4       43.46       44.71      5.95 o 
   6 -13   4       72.67       73.15      7.24 o 
   7 -13   4       35.22       28.20      5.18 o 
   8 -13   4      493.66      506.43     13.31 o 
  -7 -12   4      251.49      272.17     11.18 o 
  -6 -12   4      344.73      346.55     16.59 o 
  -5 -12   4        7.28       13.96      5.30 o 
  -4 -12   4       78.17       86.42      7.28 o 
  -3 -12   4      287.32      266.47     10.67 o 
  -2 -12   4       17.61       18.02      4.50 o 
  -1 -12   4      427.96      384.06     19.60 o 
   0 -12   4      191.15      188.09     10.87 o 
   1 -12   4     1559.67     1528.55     30.75 o 
   2 -12   4     1225.53     1207.07     25.94 o 
   3 -12   4       35.27       32.36      6.49 o 
   4 -12   4       10.95       10.68      4.42 o 
   5 -12   4       49.26       17.75     16.62 o 
   6 -12   4      112.78      113.94      8.41 o 
   7 -12   4       55.30       49.47      5.02 o 
   8 -12   4      498.12      488.88     12.69 o 
   9 -12   4        2.93        3.10      3.56 o 
  -9 -11   4       29.81       40.32      9.37 o 
  -8 -11   4        4.67        0.30      4.89 o 
  -7 -11   4       58.60       42.82     12.52 o 
  -6 -11   4       36.35       41.96      5.42 o 
  -5 -11   4       21.51       21.00      6.33 o 
  -4 -11   4     1094.68     1001.39     22.09 o 
  -3 -11   4       95.64      100.86      7.67 o 
  -2 -11   4      816.56      809.96     19.10 o 
  -1 -11   4      238.78      238.13      9.70 o 
   0 -11   4       40.53       40.36      5.10 o 
   1 -11   4      297.47      311.03     11.00 o 
   2 -11   4        0.77        1.99      4.41 o 
   3 -11   4       14.88       16.22      4.05 o 
   4 -11   4      198.07      206.56     14.86 o 
   5 -11   4      477.10      433.60     13.66 o 
   6 -11   4      250.01      259.25     11.72 o 
   7 -11   4      398.15      400.04     10.87 o 
   8 -11   4      206.94      203.37      7.95 o 
   9 -11   4       72.80       97.94      6.58 o 
  -9 -10   4       20.61       14.08      6.57 o 
  -8 -10   4      114.84      111.86     10.50 o 
  -7 -10   4      133.69      151.45     16.21 o 
  -6 -10   4      302.41      287.02      9.67 o 
  -5 -10   4      270.78      294.94      9.45 o 
  -4 -10   4       96.56       88.45      6.62 o 
  -3 -10   4       39.41       55.91      5.51 o 
  -2 -10   4        1.52       -1.07      4.28 o 
  -1 -10   4      360.34      420.15     14.82 o 
   0 -10   4     1643.70     1651.08     52.68 o 
   1 -10   4        2.69        2.44      3.09 o 
   2 -10   4       46.00       55.84      5.44 o 
   3 -10   4      397.87      408.10     16.50 o 
   4 -10   4      125.19      136.99     10.61 o 
   5 -10   4      435.12      455.89     13.49 o 
   6 -10   4       61.53       67.43      6.33 o 
   7 -10   4        0.52        6.61      3.11 o 
   8 -10   4       13.59       16.43      3.99 o 
   9 -10   4       11.68       15.55      3.86 o 
  10 -10   4      174.71      173.54     14.71 o 
 -10  -9   4        6.79       11.66      4.04 o 
  -9  -9   4       15.21       10.54      3.97 o 
  -8  -9   4      136.47      141.00      7.18 o 
  -7  -9   4       19.74       23.98      3.21 o 
  -6  -9   4      416.01      353.92     10.65 o 
  -5  -9   4      290.50      303.88      9.30 o 
  -4  -9   4        2.03       -1.61      2.12 o 
  -3  -9   4     1288.93     1177.26     18.01 o 
  -2  -9   4        0.38        0.81      1.68 o 
  -1  -9   4      832.01      845.01     18.47 o 
   0  -9   4       70.51       69.75      6.93 o 
   1  -9   4      568.91      582.57     14.61 o 
   2  -9   4      564.21      639.64     15.50 o 
   3  -9   4     2763.93     2779.74     47.15 o 
   4  -9   4       43.49       48.11      4.72 o 
   5  -9   4       29.11       33.24      3.24 o 
   6  -9   4        6.56        0.64      2.12 o 
   7  -9   4      419.46      369.51      8.02 o 
   8  -9   4       57.31       61.55      4.98 o 
   9  -9   4      269.43      272.58     10.98 o 
  10  -9   4      324.14      305.48     17.51 o 
 -10  -8   4      777.46      766.16     16.50 o 
  -9  -8   4      116.65      128.01      7.56 o 
  -8  -8   4       49.57       46.32      4.66 o 
  -7  -8   4       20.08       20.11      2.98 o 
  -6  -8   4        0.32       -0.52      2.18 o 
  -5  -8   4        0.02       -2.33      2.57 o 
  -4  -8   4      362.30      375.24     14.44 o 
  -3  -8   4      193.49      196.50      5.74 o 
  -2  -8   4       33.83       31.89      6.40 o 
  -1  -8   4      125.90      129.54      3.53 o 
   0  -8   4     1584.72     1581.38     28.83 o 
   1  -8   4     2133.05     2182.07     37.71 o 
   2  -8   4     1068.73     1081.20     21.64 o 
   3  -8   4       26.57       47.13      3.06 o 
   4  -8   4       28.34       22.47      2.52 o 
   5  -8   4      456.09      457.90     10.00 o 
   6  -8   4       77.10       81.54      4.03 o 
   7  -8   4        0.21       -0.23      2.15 o 
   8  -8   4      294.73      306.00      7.43 o 
   9  -8   4        5.86        6.77      4.18 o 
  10  -8   4      429.83      452.22     18.36 o 
  11  -8   4      453.48      534.05     16.32 o 
 -10  -7   4       47.80       59.96      6.36 o 
  -9  -7   4        1.37       -2.67      2.96 o 
  -8  -7   4       12.54        4.73      3.28 o 
  -7  -7   4       50.95       59.36      4.04 o 
  -6  -7   4       80.08       68.37      6.48 o 
  -5  -7   4      415.71      430.39     10.17 o 
  -4  -7   4      419.08      423.56     10.41 o 
  -3  -7   4      961.51      984.41     15.23 o 
  -2  -7   4       12.49       15.86      3.07 o 
  -1  -7   4     1939.67     2022.67     26.64 o 
   0  -7   4        2.55        1.62      2.51 o 
   1  -7   4     2077.16     2082.33     35.56 o 
   2  -7   4      747.05      725.89     19.93 o 
   3  -7   4        9.32        5.83      2.31 o 
   4  -7   4        0.14       -2.36      2.36 o 
   5  -7   4       53.91       44.61      4.36 o 
   6  -7   4      109.62      107.01      5.26 o 
   7  -7   4       39.77       38.57      3.81 o 
   8  -7   4      138.08      153.93      7.45 o 
   9  -7   4     2474.23     2596.52     86.38 o 
  10  -7   4       29.84       28.57      5.31 o 
  11  -7   4       50.11       43.59      6.52 o 
 -11  -6   4       87.12       80.17      6.31 o 
 -10  -6   4       75.13       95.79      6.42 o 
  -9  -6   4       48.03       52.52      8.03 o 
  -8  -6   4       18.35       20.09      2.98 o 
  -7  -6   4       57.84       58.78      3.76 o 
  -6  -6   4      311.05      300.21      6.66 o 
  -5  -6   4     1140.48     1171.90     15.50 o 
  -4  -6   4      164.09      178.20      5.34 o 
  -3  -6   4      256.91      331.39      7.26 o 
  -2  -6   4      883.08      915.31     17.03 o 
  -1  -6   4     4358.52     4424.71     54.39 o 
   0  -6   4      451.53      473.74     11.41 o 
   1  -6   4     4486.08     4599.04     71.09 o 
   2  -6   4      220.35      276.23      8.46 o 
   3  -6   4     2743.91     2940.33     47.42 o 
   4  -6   4       25.30       40.71      3.94 o 
   5  -6   4      377.71      370.38      8.27 o 
   6  -6   4      533.27      519.63     10.36 o 
   7  -6   4       66.26       62.24      4.13 o 
   8  -6   4      437.51      440.66      9.89 o 
   9  -6   4      345.08      368.49     17.04 o 
  10  -6   4      188.59      217.74     10.05 o 
  11  -6   4      203.46      205.01     17.39 o 
 -11  -5   4        1.05        6.49      3.78 o 
 -10  -5   4       20.30       22.39      4.18 o 
  -9  -5   4      189.80      184.97      7.36 o 
  -8  -5   4      666.69      670.05     11.32 o 
  -7  -5   4      712.38      729.85     11.54 o 
  -6  -5   4      626.70      607.67      9.90 o 
  -5  -5   4     1594.74     1612.68     19.65 o 
  -4  -5   4      267.13      310.07      6.86 o 
  -3  -5   4      146.47      169.69      5.82 o 
  -2  -5   4      136.46      162.66      4.63 o 
  -1  -5   4       58.84       55.06      2.78 o 
   0  -5   4      118.77      118.24      3.07 o 
   1  -5   4        6.66        8.09      2.53 o 
   2  -5   4     3450.03     3564.52     76.38 o 
   3  -5   4      394.41      518.36     11.64 o 
   4  -5   4      115.29      112.31      5.26 o 
   5  -5   4       96.40       91.12      4.65 o 
   6  -5   4     1236.75     1310.79     20.00 o 
   7  -5   4       10.43       18.16      2.67 o 
   8  -5   4     1467.51     1408.48     24.08 o 
   9  -5   4      351.85      349.07     16.35 o 
  10  -5   4      249.10      202.51     13.19 o 
  11  -5   4       93.07      120.20      8.81 o 
  12  -5   4      213.69      219.13     10.78 o 
 -11  -4   4        0.53        4.91      3.60 o 
 -10  -4   4      290.63      293.35      9.24 o 
  -9  -4   4      395.46      425.39     17.26 o 
  -8  -4   4      420.54      382.76      8.09 o 
  -7  -4   4      558.29      587.10      9.91 o 
  -6  -4   4      335.58      371.06      7.24 o 
  -5  -4   4     1044.10      984.17     13.15 o 
  -4  -4   4      612.54      530.55      9.38 o 
  -3  -4   4      703.91      673.46     12.18 o 
  -2  -4   4     1342.42     1343.82     22.05 o 
  -1  -4   4        1.36       -0.14      1.39 o 
   0  -4   4     6135.83     5839.46     70.12 o 
   1  -4   4     2229.99     2176.34     45.39 o 
   2  -4   4        7.12        6.84      2.17 o 
   3  -4   4      968.21      990.11     18.01 o 
   4  -4   4      147.69      147.20      4.59 o 
   5  -4   4      242.79      207.70      5.49 o 
   6  -4   4      207.80      174.86      5.22 o 
   7  -4   4       39.47       34.12      3.02 o 
   8  -4   4     2341.64     2352.22     31.64 o 
   9  -4   4      464.89      418.29     17.76 o 
  10  -4   4       74.11       64.87      8.80 o 
  11  -4   4      191.56      176.44     12.95 o 
  12  -4   4      135.82      148.26     10.07 o 
 -11  -3   4      132.98      161.62      7.89 o 
 -10  -3   4       11.47       19.54      3.73 o 
  -9  -3   4      471.98      467.97     11.14 o 
  -8  -3   4     1295.35     1271.81     17.25 o 
  -7  -3   4     1255.17     1189.22     15.94 o 
  -6  -3   4      776.24      740.34     10.95 o 
  -5  -3   4     2444.08     2541.69     28.41 o 
  -4  -3   4     2021.99     1987.05     22.46 o 
  -3  -3   4     1118.72     1373.58     18.59 o 
  -2  -3   4      862.02      957.59     51.66 o 
  -1  -3   4     1456.09     1357.99     15.50 o 
   0  -3   4        8.02        9.01      1.44 o 
   1  -3   4     2974.42     2725.55     70.27 o 
   2  -3   4     3463.64     3355.55     51.36 o 
   3  -3   4     6240.43     6368.98     94.53 o 
   4  -3   4      893.81      968.20     14.09 o 
   5  -3   4      212.07      259.38      7.40 o 
   6  -3   4       99.42       88.35      3.76 o 
   7  -3   4      654.74      682.31     11.40 o 
   8  -3   4       13.55       15.42      4.80 o 
   9  -3   4     1780.87     1772.18     45.34 o 
  10  -3   4      226.36      204.91     13.02 o 
  11  -3   4        3.33        1.36      5.21 o 
  12  -3   4       64.36       77.78     10.55 o 
 -11  -2   4       66.52       61.91      5.47 o 
 -10  -2   4       49.56       59.04      5.00 o 
  -9  -2   4      405.72      395.44      9.94 o 
  -8  -2   4      146.06      139.25      5.85 o 
  -7  -2   4       54.18       71.85      4.32 o 
  -6  -2   4       15.35       28.83      3.16 o 
  -5  -2   4     5154.40     5749.43     79.57 o 
  -4  -2   4       24.03       24.41      2.34 o 
  -3  -2   4      926.69      890.84     15.46 o 
  -2  -2   4     2898.78     2599.51     32.15 o 
  -1  -2   4     5679.49     5620.11     66.06 o 
   0  -2   4      222.12      221.33      4.58 o 
   1  -2   4    11011.60    10961.74    156.19 o 
   2  -2   4       93.22       97.17      4.01 o 
   3  -2   4       55.60       78.78      4.46 o 
   4  -2   4      959.99      854.28     12.38 o 
   5  -2   4     1108.60     1421.01     19.17 o 
   6  -2   4        0.13        1.75      1.41 o 
   7  -2   4      301.14      291.64      5.65 o 
   8  -2   4      770.60      763.64     25.13 o 
   9  -2   4     2749.85     2777.27     46.91 o 
  10  -2   4       14.99       10.87      5.69 o 
  11  -2   4      440.19      461.32     20.17 o 
  12  -2   4        4.32        3.65      5.85 o 
 -12  -1   4      162.39      145.86     15.41 o 
 -11  -1   4      139.67      137.72      7.56 o 
 -10  -1   4        0.09        3.64      3.79 o 
  -9  -1   4      620.96      597.65     12.46 o 
  -8  -1   4      180.74      203.47      8.12 o 
  -7  -1   4      457.76      459.58      9.55 o 
  -6  -1   4     1565.97     1546.60     21.75 o 
  -5  -1   4     1258.86     1372.27     19.09 o 
  -4  -1   4      958.52     1073.59     15.06 o 
  -3  -1   4     4355.52     4335.01     51.70 o 
  -2  -1   4      185.59      210.20      4.44 o 
  -1  -1   4      116.09       81.36      5.10 o 
   0  -1   4       15.45        7.84      1.69 o 
   1  -1   4      231.54      185.16     10.11 o 
   2  -1   4      729.02      830.35     12.11 o 
   3  -1   4     2992.59     2893.54     35.09 o 
   4  -1   4      327.11      394.80      5.91 o 
   5  -1   4        3.68        0.28      1.19 o 
   6  -1   4        0.60        6.03      1.81 o 
   7  -1   4     1429.61     1394.84     23.13 o 
   8  -1   4      595.20      573.18     14.58 o 
   9  -1   4        1.40        2.26      6.79 o 
  10  -1   4      202.07      163.38     21.52 o 
  11  -1   4        1.64        2.98      4.65 o 
  12  -1   4       90.40       85.57     13.34 o 
 -12   0   4       45.24       39.39      9.57 o 
 -11   0   4        9.95       13.06      5.63 o 
 -10   0   4       55.05       34.31      4.10 o 
  -9   0   4       20.75       20.83      3.38 o 
  -8   0   4      696.94      614.71     11.95 o 
  -7   0   4       11.07       13.35      2.71 o 
  -6   0   4        9.38        0.95      1.95 o 
  -5   0   4        0.00        0.86      3.03 o 
  -4   0   4     5404.36     6034.15     70.95 o 
  -3   0   4      387.09      425.21     10.08 o 
  -2   0   4      181.24      229.21      6.38 o 
  -1   0   4        7.36       19.05      2.94 o 
   0   0   4    14183.73    12714.11    260.53 o 
   1   0   4       44.96       67.69      2.79 o 
   2   0   4     6726.33     6436.88    150.46 o 
   3   0   4      567.68      587.18      7.42 o 
   4   0   4     7855.24     8144.26     82.81 o 
   5   0   4        6.99        3.93      1.08 o 
   6   0   4     2259.75     2327.11     30.28 o 
   7   0   4        3.16        6.21      3.93 o 
   8   0   4      774.16      888.45     35.01 o 
   9   0   4      480.87      466.06     13.35 o 
  10   0   4     1574.18     1523.29     30.03 o 
  11   0   4       47.78       24.38     21.34 o 
  12   0   4       64.63       45.23     14.82 o 
 -12   1   4        0.60        2.05      7.01 o 
 -11   1   4       19.41       36.68      8.92 o 
 -10   1   4       77.06       74.79      7.00 o 
  -9   1   4      118.31      116.88      5.82 o 
  -8   1   4      160.34      175.62      6.17 o 
  -7   1   4      441.85      432.00      9.04 o 
  -6   1   4     2250.93     2349.35     30.65 o 
  -5   1   4     1580.17     1748.93     23.08 o 
  -4   1   4     3328.08     3521.80     42.45 o 
  -3   1   4     4913.89     4869.69     49.83 o 
  -2   1   4      596.86      707.52      8.34 o 
  -1   1   4       82.70       91.44      2.37 o 
   0   1   4      386.83      294.72      5.46 o 
   1   1   4      104.44      144.20      3.25 o 
   2   1   4     3190.68     3055.73     44.49 o 
   3   1   4     2279.08     2140.16     26.13 o 
   4   1   4      219.71      211.23      7.16 o 
   5   1   4      178.69      193.52      9.48 o 
   6   1   4        0.73        2.79      2.53 o 
   7   1   4      258.26      258.62     13.54 o 
   8   1   4       14.51       21.22      7.72 o 
   9   1   4       53.12       49.40      5.39 o 
  10   1   4      651.19      557.97     15.75 o 
  11   1   4       31.23       32.39      5.52 o 
  12   1   4       80.46       64.99      9.80 o 
 -11   2   4      175.30      215.26     15.60 o 
 -10   2   4      642.87      651.54     14.97 o 
  -9   2   4       62.43       65.24      4.67 o 
  -8   2   4      283.68      261.19      7.39 o 
  -7   2   4        0.08        2.31      2.13 o 
  -6   2   4        1.79       -0.50      1.76 o 
  -5   2   4      721.76      765.85     11.83 o 
  -4   2   4     2309.51     2390.84     29.64 o 
  -3   2   4     4526.33     4390.81     49.09 o 
  -2   2   4      675.64      566.55     25.78 o 
   0   2   4      442.55      391.19      5.41 o 
   1   2   4    14364.50    13834.63    160.31 o 
   2   2   4       55.81       45.60      2.70 o 
   3   2   4     1431.97     1282.92     20.91 o 
   4   2   4      772.08      763.56     14.46 o 
   5   2   4      206.55      310.15     13.82 o 
   6   2   4     2939.96     3156.72     49.39 o 
   7   2   4      620.26      570.43     13.70 o 
   8   2   4      420.79      382.46     11.45 o 
   9   2   4      587.79      515.88     36.66 o 
  10   2   4      121.29      135.56      9.63 o 
  11   2   4      397.12      387.14     13.50 o 
  12   2   4        8.39       -1.84      3.60 o 
 -11   3   4      136.01      122.20     13.29 o 
 -10   3   4        4.51       -4.28      5.58 o 
  -9   3   4     1952.16     1978.32     41.65 o 
  -8   3   4      316.19      327.37      8.21 o 
  -7   3   4       22.74       22.35      2.97 o 
  -6   3   4       65.66       75.90      3.72 o 
  -5   3   4      794.58      882.43     13.12 o 
  -4   3   4        3.60        7.10      1.99 o 
  -3   3   4     6767.18     6598.66     76.99 o 
  -2   3   4     3850.12     4125.13     58.37 o 
  -1   3   4     4544.18     4302.68     88.48 o 
   0   3   4      765.10      707.06      9.23 o 
   1   3   4     2391.99     2378.17     42.62 o 
   2   3   4    20966.93    20566.34    294.98 o 
   3   3   4     3252.41     3281.30     48.69 o 
   4   3   4     3444.77     3617.82     54.17 o 
   5   3   4      245.47      248.09     11.06 o 
   6   3   4      107.46      112.01      8.20 o 
   7   3   4      834.87      793.88     17.14 o 
   8   3   4      372.09      387.35     20.85 o 
   9   3   4      157.56      156.82      8.00 o 
  10   3   4      536.69      521.89     15.09 o 
  11   3   4      365.56      360.34     13.25 o 
  12   3   4      140.81      140.56      9.74 o 
 -11   4   4      124.45      134.85     13.93 o 
 -10   4   4     1837.67     1643.64     47.23 o 
  -9   4   4      534.70      543.38     14.35 o 
  -8   4   4      247.48      186.16     10.54 o 
  -7   4   4       79.53       87.54      5.53 o 
  -6   4   4     1085.45     1115.20     20.28 o 
  -5   4   4      394.47      450.74     10.13 o 
  -4   4   4       36.97       51.34      4.46 o 
  -3   4   4     1788.04     1733.63     22.25 o 
  -2   4   4      668.86      729.32     19.17 o 
  -1   4   4     6150.92     6044.79    122.93 o 
   0   4   4     3874.91     3879.22     55.03 o 
   1   4   4    17785.83    16760.01    195.80 o 
   2   4   4       85.57       71.45      2.84 o 
   3   4   4     3011.88     3308.88     34.75 o 
   4   4   4     8780.30     8988.39    106.52 o 
   5   4   4      184.84      159.14      6.30 o 
   6   4   4      397.11      335.19      9.82 o 
   7   4   4       33.62       31.25      4.19 o 
   8   4   4     1879.78     1862.07     33.53 o 
   9   4   4      712.60      708.59     19.71 o 
  10   4   4      775.92      730.55     25.29 o 
  11   4   4      676.21      644.74     18.06 o 
  12   4   4       74.80       91.80     24.24 o 
 -11   5   4       16.26       25.91      8.28 o 
 -10   5   4       38.25       26.04      7.89 o 
  -9   5   4       43.15       35.91      4.75 o 
  -8   5   4      619.78      625.56     14.85 o 
  -7   5   4        5.51        7.02      3.00 o 
  -6   5   4     1001.21     1046.68     19.39 o 
  -5   5   4      362.10      346.78      8.68 o 
  -4   5   4     2111.83     2386.39     30.35 o 
  -3   5   4     1900.56     1864.08     23.91 o 
  -2   5   4       86.29       72.64      5.71 o 
  -1   5   4     7631.94     8102.68    163.68 o 
   0   5   4       98.61       85.77      3.99 o 
   1   5   4     1722.43     1731.49     21.70 o 
   2   5   4      461.56      446.63      7.41 o 
   3   5   4      281.82      270.11      4.68 o 
   4   5   4      474.23      544.48      7.49 o 
   5   5   4      784.38      789.18      9.94 o 
   6   5   4       52.08       55.64      4.80 o 
   7   5   4      324.15      310.29     17.32 o 
   8   5   4      102.42       99.68      6.86 o 
   9   5   4        0.02        4.83      3.61 o 
  10   5   4      188.78      209.25      9.91 o 
  11   5   4      184.83      204.85     10.07 o 
  12   5   4       75.93       77.97      7.72 o 
 -11   6   4      190.46      174.72     15.78 o 
 -10   6   4      766.35      746.62     28.12 o 
  -9   6   4      152.27      168.69     13.29 o 
  -8   6   4      237.24      237.35      8.74 o 
  -7   6   4      518.84      536.06     13.58 o 
  -6   6   4      924.74      878.57     17.14 o 
  -5   6   4      303.06      274.07      7.82 o 
  -4   6   4      522.75      473.64      8.62 o 
  -3   6   4     2482.43     2584.20     40.74 o 
  -2   6   4        1.24        3.36      2.11 o 
  -1   6   4     3722.15     3672.30     54.89 o 
   0   6   4       43.32       67.59      5.02 o 
   1   6   4     1454.20     1557.89     20.13 o 
   2   6   4     9550.91     9610.87     97.92 o 
   3   6   4      224.52      162.20      4.33 o 
   4   6   4        3.25        8.21      1.45 o 
   5   6   4      513.85      582.45      8.19 o 
   6   6   4     1865.23     1865.97     30.52 o 
   7   6   4      139.63      148.99      7.24 o 
   8   6   4      533.24      477.28     17.29 o 
   9   6   4      192.66      197.92      9.24 o 
  10   6   4       18.87       18.04      4.76 o 
  11   6   4       46.57       43.24      6.08 o 
  12   6   4       12.83       11.00      4.90 o 
 -11   7   4        9.05       24.20      8.11 o 
 -10   7   4        0.63        2.11      6.18 o 
  -9   7   4      809.55      840.41     28.84 o 
  -8   7   4        5.93        6.90      3.36 o 
  -7   7   4       15.81       13.53      6.39 o 
  -6   7   4      129.33      139.23      6.15 o 
  -5   7   4       59.62       61.37      4.30 o 
  -4   7   4       75.34       95.03      3.84 o 
  -3   7   4     1649.00     1719.50     23.62 o 
  -2   7   4      273.56      312.28      8.32 o 
  -1   7   4      645.55      622.24     12.46 o 
   0   7   4        3.86       -1.77      1.77 o 
   1   7   4      385.73      361.34      6.09 o 
   2   7   4       87.46       51.06      3.26 o 
   3   7   4     1801.91     1811.12     20.92 o 
   4   7   4     2082.47     2068.97     23.60 o 
   5   7   4      137.75      105.89      3.36 o 
   6   7   4     1468.16     1432.59     17.40 o 
   7   7   4       21.24       19.37      4.11 o 
   8   7   4     3275.51     3322.68     54.87 o 
   9   7   4       52.76       56.77      6.21 o 
  10   7   4      279.27      318.91     21.29 o 
  11   7   4       17.10       15.77      4.85 o 
  12   7   4      147.08      149.53     10.46 o 
 -10   8   4       81.15       78.52      7.56 o 
  -9   8   4        8.84        5.97      5.86 o 
  -8   8   4      674.29      705.82     16.37 o 
  -7   8   4       13.44       19.64      5.15 o 
  -6   8   4     1113.06     1143.56     21.36 o 
  -5   8   4      568.30      547.38     12.20 o 
  -4   8   4      727.97      762.09     15.74 o 
  -3   8   4       30.28       31.02      3.19 o 
  -2   8   4     2071.69     2025.18     33.04 o 
  -1   8   4      978.51      961.93     18.30 o 
   0   8   4      314.52      274.22      6.39 o 
   1   8   4       17.28       13.22      2.10 o 
   2   8   4       19.78       36.21      2.78 o 
   3   8   4     1628.43     1899.38     22.18 o 
   4   8   4     1862.85     1864.78     21.94 o 
   5   8   4      166.66      175.50      4.81 o 
   6   8   4        6.89        5.18      1.67 o 
   7   8   4      440.38      506.16     13.98 o 
   8   8   4      270.61      273.42     10.53 o 
   9   8   4        3.03        6.40      3.89 o 
  10   8   4       63.36       57.24      6.71 o 
  11   8   4       26.12       26.54      5.49 o 
 -10   9   4      116.14      123.96      9.32 o 
  -9   9   4      352.60      371.35     36.10 o 
  -8   9   4      343.67      308.57     15.86 o 
  -7   9   4       50.74       59.32      5.26 o 
  -6   9   4      245.65      233.37      8.28 o 
  -5   9   4        1.04        0.70      2.44 o 
  -4   9   4       86.56       99.26      6.84 o 
  -3   9   4      768.46      854.66     13.95 o 
  -2   9   4      673.04      707.96     14.65 o 
  -1   9   4      269.32      266.93      6.67 o 
   0   9   4      171.16      169.78      5.35 o 
   1   9   4       41.59       60.79      3.46 o 
   2   9   4     1302.17     1255.11     18.42 o 
   3   9   4     1521.54     1560.08     21.93 o 
   4   9   4       74.39       82.44      3.53 o 
   5   9   4      424.45      433.52      7.66 o 
   6   9   4      858.11      912.63     12.83 o 
   7   9   4      873.27      924.03     20.74 o 
   8   9   4       54.24       44.04      5.49 o 
   9   9   4        3.57        8.36      4.26 o 
  10   9   4        6.38        2.98      4.15 o 
  11   9   4       40.87       50.18      7.11 o 
 -10  10   4       88.76      113.33     11.14 o 
  -9  10   4        0.89        4.51      4.35 o 
  -8  10   4        0.11        1.07      4.47 o 
  -7  10   4       54.46       65.48      7.19 o 
  -6  10   4      491.47      474.84     10.52 o 
  -5  10   4       99.84       98.85      5.44 o 
  -4  10   4      747.07      736.06     11.70 o 
  -3  10   4     2017.13     2072.08     25.16 o 
  -2  10   4      172.25      193.88      6.01 o 
  -1  10   4      199.42      188.34      9.49 o 
   0  10   4       44.37       24.92      4.04 o 
   1  10   4        1.75        5.79      2.12 o 
   2  10   4     7164.17     7299.08    110.42 o 
   3  10   4      423.52      443.98      9.10 o 
   4  10   4      507.23      540.17      9.12 o 
   5  10   4        4.77        3.50      2.07 o 
   6  10   4      530.87      490.32      8.71 o 
   7  10   4      721.50      764.48     18.63 o 
   8  10   4        9.86        5.30      3.91 o 
   9  10   4      527.39      527.97     22.23 o 
  10  10   4       30.66       24.28      5.55 o 
  11  10   4        0.94        0.24      9.45 o 
  -9  11   4      459.53      460.72     15.24 o 
  -8  11   4      350.07      373.65     13.07 o 
  -7  11   4      917.13      849.79     16.25 o 
  -6  11   4      442.32      385.94     10.96 o 
  -5  11   4     1943.24     1906.93     28.69 o 
  -4  11   4       68.14       67.95      3.92 o 
  -3  11   4      114.04      113.87      4.43 o 
  -2  11   4      914.10      949.25     15.97 o 
  -1  11   4     1201.19     1167.76     18.29 o 
   0  11   4      106.46       99.90      4.65 o 
   1  11   4     1326.08     1316.58     19.74 o 
   2  11   4      243.69      245.06      8.48 o 
   3  11   4      485.93      490.01     12.37 o 
   4  11   4       42.80       40.80      3.08 o 
   5  11   4      114.80       94.59      4.29 o 
   6  11   4      895.99      939.66     16.19 o 
   7  11   4       43.81       39.72      7.73 o 
   8  11   4      653.64      621.43     17.36 o 
   9  11   4      255.66      235.88     18.27 o 
  10  11   4       39.98       57.63      7.23 o 
  -9  12   4       42.46       55.48      7.03 o 
  -8  12   4        6.38       -1.88      4.07 o 
  -7  12   4       27.96       32.73      5.28 o 
  -6  12   4       55.94       47.02      6.66 o 
  -5  12   4      262.93      256.33      8.08 o 
  -4  12   4      139.69      132.93      6.05 o 
  -3  12   4       53.20       56.54      4.35 o 
  -2  12   4      969.28     1004.23     18.37 o 
  -1  12   4      630.49      637.65     14.29 o 
   0  12   4     1111.88     1100.81     17.61 o 
   1  12   4      804.39      794.41     18.43 o 
   2  12   4      135.12      144.97      7.38 o 
   3  12   4       98.36       84.09      6.06 o 
   4  12   4      191.23      156.77      5.30 o 
   5  12   4       17.71        4.46      2.23 o 
   6  12   4        1.47        2.37      3.49 o 
   7  12   4        3.71       -3.41      3.41 o 
   8  12   4      166.61      164.12     11.42 o 
   9  12   4      177.93      148.10      9.95 o 
  10  12   4       17.59       15.96      5.34 o 
  -8  13   4      186.53      216.99     16.63 o 
  -7  13   4       44.32       45.99      9.23 o 
  -6  13   4      595.96      668.33     28.89 o 
  -5  13   4       44.06       36.12      5.68 o 
  -4  13   4       12.03       13.09      3.21 o 
  -3  13   4        2.05        0.18      2.05 o 
  -2  13   4      224.43      226.74      5.86 o 
  -1  13   4       93.05       79.49      5.18 o 
   0  13   4      503.31      480.33     10.26 o 
   1  13   4      326.99      289.74     10.56 o 
   2  13   4      126.79      142.58      8.22 o 
   3  13   4      479.81      457.58     12.86 o 
   4  13   4        0.54        2.80      3.20 o 
   5  13   4       13.74       13.82      3.05 o 
   6  13   4       52.54       34.14      5.43 o 
   7  13   4       90.34       82.89      7.54 o 
   8  13   4      503.35      531.89     16.53 o 
   9  13   4       14.61       24.72      8.13 o 
  -8  14   4       34.74       42.79     10.04 o 
  -7  14   4       13.15        2.60      2.88 o 
  -6  14   4       15.94        9.87     13.52 o 
  -5  14   4      760.67      848.59     21.90 o 
  -4  14   4       76.87       86.59      7.79 o 
  -3  14   4        5.80        4.29      4.28 o 
  -2  14   4        0.72        2.66      3.86 o 
  -1  14   4       29.63       20.23      4.78 o 
   0  14   4      249.00      241.35     10.38 o 
   1  14   4      536.12      479.27     19.86 o 
   2  14   4     1196.98     1175.73     24.84 o 
   3  14   4      392.20      361.03     11.82 o 
   4  14   4       27.74       30.92      4.74 o 
   5  14   4      388.69      357.91      9.69 o 
   6  14   4        2.27        4.02      3.98 o 
   7  14   4        7.23       10.13      4.67 o 
   8  14   4       28.20       19.21      8.34 o 
   9  14   4       23.62       32.60      6.22 o 
  -7  15   4      155.63      179.76     14.99 o 
  -6  15   4      563.31      562.69     21.97 o 
  -5  15   4      104.09       79.49      7.99 o 
  -4  15   4       77.91       65.50      7.19 o 
  -3  15   4       37.58       38.40      7.52 o 
  -2  15   4       22.71       21.21      5.09 o 
  -1  15   4       61.09       64.07      7.42 o 
   0  15   4      263.98      278.45     11.32 o 
   1  15   4     1298.30     1295.60     27.60 o 
   2  15   4        0.69        4.72      4.17 o 
   3  15   4      196.97      191.72      9.36 o 
   4  15   4      468.25      476.48     14.03 o 
   5  15   4        0.01       -0.48      2.95 o 
   6  15   4       24.46       17.83      7.67 o 
   7  15   4      295.19      286.09     17.87 o 
   8  15   4       36.03       48.21      9.26 o 
  -6  16   4      208.25      207.64     11.66 o 
  -5  16   4        2.36       -0.72      4.53 o 
  -4  16   4      290.79      278.17     12.48 o 
  -3  16   4       57.60       52.64      6.86 o 
  -2  16   4      154.78      155.17     10.16 o 
  -1  16   4        3.97        0.54      4.18 o 
   0  16   4        1.96       -4.01      4.19 o 
   1  16   4       46.16       42.12      9.24 o 
   2  16   4      305.37      286.33     11.60 o 
   3  16   4        5.61        0.52      3.72 o 
   4  16   4      281.97      295.55     11.54 o 
   5  16   4      137.90      146.02      7.41 o 
   6  16   4       46.45       51.97     10.13 o 
   7  16   4        9.83        0.97      6.71 o 
  -5  17   4       75.05       89.28      9.05 o 
  -4  17   4       21.57       19.40      5.88 o 
  -3  17   4      128.27      140.79     10.38 o 
  -2  17   4        6.14        4.73      4.88 o 
  -1  17   4       30.37       28.63      5.96 o 
   0  17   4      315.94      267.61     22.54 o 
   1  17   4       13.88       13.65      5.25 o 
   2  17   4      457.81      432.16     23.99 o 
   3  17   4      576.02      560.16     16.59 o 
   4  17   4      192.48      200.35      9.97 o 
   5  17   4       68.85       65.26      7.05 o 
   6  17   4       10.14        9.35      7.25 o 
  -4  18   4       13.14        4.35      5.26 o 
  -3  18   4       22.81       28.72      6.49 o 
  -2  18   4       10.21       10.21     10.38 o 
  -1  18   4     1442.94     1468.37     32.99 o 
   0  18   4       28.70       35.62      7.90 o 
   1  18   4     1351.54     1486.37     32.72 o 
   2  18   4        4.87       13.09      5.13 o 
   3  18   4      197.25      221.89     11.25 o 
   4  18   4       12.92        9.06      4.82 o 
   5  18   4      315.57      352.96     20.45 o 
  -2  19   4       91.53       87.30     10.04 o 
  -1  19   4       11.31        2.42      8.52 o 
   0  19   4      191.83      199.28     16.32 o 
   1  19   4        1.75        7.21      5.29 o 
   2  19   4       38.22       30.73      6.39 o 
   3  19   4       10.94       11.57      6.15 o 
  -2 -17   5       26.07       10.42      5.81 o 
  -1 -17   5      211.39      242.84     12.46 o 
   0 -17   5       18.32       30.79      6.62 o 
   1 -17   5        5.84       -0.76      6.11 o 
   2 -17   5        5.32        6.63      5.15 o 
   3 -17   5       55.36       66.58      8.58 o 
  -4 -16   5        0.09        0.92      5.66 o 
  -3 -16   5       31.74       32.73      6.45 o 
  -2 -16   5      113.68      106.64      9.11 o 
  -1 -16   5       38.96       28.23      6.24 o 
   0 -16   5        0.01        0.01      4.50 o 
   1 -16   5      409.90      423.10     15.66 o 
   2 -16   5        8.13       10.56      5.29 o 
   3 -16   5      301.67      335.51     13.98 o 
   4 -16   5        0.30        3.99      5.00 o 
   5 -16   5       14.58       18.47      5.91 o 
  -5 -15   5       77.09       87.43     11.45 o 
  -4 -15   5      278.74      312.06     14.32 o 
  -3 -15   5       54.21       63.32      7.36 o 
  -2 -15   5      240.94      231.15     11.24 o 
  -1 -15   5       42.63       42.36     10.57 o 
   0 -15   5        2.36        1.14      4.37 o 
   1 -15   5        1.50        4.46      4.47 o 
   2 -15   5      236.73      256.16     11.85 o 
   3 -15   5        0.28        5.62     11.45 o 
   4 -15   5       18.42       11.86      5.11 o 
   5 -15   5      643.32      691.53     20.46 o 
   6 -15   5       13.81       13.30      6.08 o 
  -6 -14   5      212.57      224.58     14.48 o 
  -5 -14   5       38.61       36.95      8.39 o 
  -4 -14   5      123.54      126.37      9.22 o 
  -3 -14   5       36.13       34.55      6.07 o 
  -2 -14   5      231.05      225.36     10.82 o 
  -1 -14   5      837.60      789.81     20.77 o 
   0 -14   5      131.56      115.80      8.78 o 
   1 -14   5     1083.97     1066.62     25.20 o 
   2 -14   5       52.83       67.12      7.15 o 
   3 -14   5      207.12      214.48     11.84 o 
   4 -14   5      413.91      448.59     24.78 o 
   5 -14   5      224.96      217.51     25.64 o 
   6 -14   5      118.89      115.21      9.14 o 
   7 -14   5      270.86      308.82     11.19 o 
  -7 -13   5       79.28      100.41      8.49 o 
  -6 -13   5        0.13        7.50      5.86 o 
  -5 -13   5        7.22       14.52      6.49 o 
  -4 -13   5        6.19        7.22      7.90 o 
  -3 -13   5      563.06      507.56     15.61 o 
  -2 -13   5      331.89      348.34     12.74 o 
  -1 -13   5      121.19      113.95      8.39 o 
   0 -13   5      127.20      122.67      8.65 o 
   1 -13   5        4.04        4.91      4.24 o 
   2 -13   5      101.75       93.02      7.83 o 
   3 -13   5        0.06        7.17      4.38 o 
   4 -13   5       25.73       12.80      4.68 o 
   5 -13   5       70.53       64.98      9.42 o 
   6 -13   5       53.56       47.07      6.35 o 
   7 -13   5       92.43       83.13      6.39 o 
   8 -13   5        5.28        8.09      4.08 o 
  -8 -12   5       25.37       28.73      8.05 o 
  -7 -12   5       49.16       39.28      7.76 o 
  -6 -12   5        0.47       -1.90      4.74 o 
  -5 -12   5        9.95       16.13      5.98 o 
  -4 -12   5       60.41       44.25      5.76 o 
  -3 -12   5       15.24       17.16      4.82 o 
  -2 -12   5        0.01        3.21      3.81 o 
  -1 -12   5       29.25       25.25      5.01 o 
   0 -12   5     1531.83     1463.53     30.01 o 
   1 -12   5      931.14      861.97     30.34 o 
   2 -12   5        0.01       -3.39      3.39 o 
   3 -12   5      594.53      580.06     16.37 o 
   4 -12   5        0.82       -0.11      3.67 o 
   5 -12   5        0.66       -0.75      3.27 o 
   6 -12   5       43.80       37.99      5.83 o 
   7 -12   5       74.12       96.45      6.58 o 
   8 -12   5      508.77      518.69     13.29 o 
   9 -12   5       45.52       55.58      7.03 o 
  -9 -11   5        8.98       19.72      8.03 o 
  -8 -11   5      391.01      399.11     20.35 o 
  -7 -11   5       55.53       62.08     14.28 o 
  -6 -11   5       82.12       72.31      9.03 o 
  -5 -11   5      272.19      250.97     13.84 o 
  -4 -11   5       49.00       37.32     12.65 o 
  -3 -11   5      209.96      225.67      9.61 o 
  -2 -11   5      872.23      820.60     19.56 o 
  -1 -11   5       21.95       24.74      4.72 o 
   0 -11   5      100.27      110.34      7.68 o 
   1 -11   5      583.64      597.18     16.09 o 
   2 -11   5     1214.87     1206.59     25.64 o 
   3 -11   5       16.41       23.42      4.71 o 
   4 -11   5      884.20      842.14     20.14 o 
   5 -11   5       69.53       70.39     13.93 o 
   6 -11   5      439.35      448.92     14.31 o 
   7 -11   5      333.05      307.30      9.59 o 
   8 -11   5      701.76      699.90     15.19 o 
   9 -11   5       19.75       17.01      5.05 o 
  -9 -10   5      331.86      367.29     20.00 o 
  -8 -10   5       90.34      113.83     12.39 o 
  -7 -10   5      577.36      596.30     21.74 o 
  -6 -10   5      575.53      548.50     16.73 o 
  -5 -10   5      560.86      558.82     20.74 o 
  -4 -10   5      133.92      137.48      8.22 o 
  -3 -10   5      124.32      132.87      7.74 o 
  -2 -10   5     1016.88      994.53     21.80 o 
  -1 -10   5     1068.50     1124.48     23.61 o 
   0 -10   5       59.11       53.03      5.44 o 
   1 -10   5      506.12      564.67     15.06 o 
   2 -10   5       12.72        2.87      3.37 o 
   3 -10   5      545.86      522.30     14.40 o 
   4 -10   5       26.80       18.27      5.70 o 
   5 -10   5     1044.29     1032.08     22.72 o 
   6 -10   5       66.96       85.64      6.91 o 
   7 -10   5      125.24      113.61      6.30 o 
   8 -10   5      105.94      125.29      6.83 o 
   9 -10   5      156.26      166.90     14.39 o 
  10 -10   5       64.41       56.86     10.06 o 
 -10  -9   5       28.04       32.60      5.03 o 
  -9  -9   5       88.16       74.88      6.03 o 
  -8  -9   5       20.32       21.17      9.61 o 
  -7  -9   5        7.20       11.87      3.25 o 
  -6  -9   5      147.22      127.96      6.17 o 
  -5  -9   5      197.78      193.10     15.12 o 
  -4  -9   5       38.03       52.34      4.45 o 
  -3  -9   5      332.23      345.13      7.94 o 
  -2  -9   5      135.98      137.64      7.19 o 
  -1  -9   5       10.35        4.16      3.26 o 
   0  -9   5       63.54       68.95      5.66 o 
   1  -9   5      772.23      731.50     26.68 o 
   2  -9   5      163.71      167.25     13.97 o 
   3  -9   5     1141.49     1018.37     21.55 o 
   4  -9   5     1428.18     1433.54     46.78 o 
   5  -9   5        3.72        1.79      3.17 o 
   6  -9   5      613.89      603.57     12.81 o 
   7  -9   5        9.33       10.28      3.20 o 
   8  -9   5      101.80      101.49      6.11 o 
   9  -9   5      197.70      190.63     13.43 o 
  10  -9   5        7.67        5.42      6.27 o 
 -10  -8   5       47.30       44.16      5.32 o 
  -9  -8   5        9.30        8.88      3.62 o 
  -8  -8   5       40.35       50.54      4.79 o 
  -7  -8   5       55.44       56.12      3.94 o 
  -6  -8   5      556.41      592.25     12.06 o 
  -5  -8   5      182.08      179.41      7.31 o 
  -4  -8   5      141.19      145.23      6.27 o 
  -3  -8   5     1469.53     1478.50     21.55 o 
  -2  -8   5     1468.07     1544.31     21.91 o 
  -1  -8   5     5165.70     5273.31     64.84 o 
   0  -8   5     3234.36     3383.97     55.28 o 
   1  -8   5     1579.55     1619.00     30.07 o 
   2  -8   5       76.28       96.81      6.26 o 
   3  -8   5        9.89       10.13      1.68 o 
   4  -8   5       89.16       95.51      5.11 o 
   5  -8   5      128.79      159.88      5.41 o 
   6  -8   5       68.61       75.01      3.99 o 
   7  -8   5        5.70        6.43      2.44 o 
   8  -8   5      184.67      194.88      6.14 o 
   9  -8   5      142.53      151.86      8.59 o 
  10  -8   5        0.12        0.49      4.02 o 
  11  -8   5       41.44       55.78      9.67 o 
 -10  -7   5       40.80       56.30      5.48 o 
  -9  -7   5        6.06        8.01      4.22 o 
  -8  -7   5      134.10      127.23      5.48 o 
  -7  -7   5       45.62       47.72      3.68 o 
  -6  -7   5      665.35      618.87     10.54 o 
  -5  -7   5       74.19       78.91      5.35 o 
  -4  -7   5      299.09      322.16      9.09 o 
  -3  -7   5     4337.21     4352.82     54.82 o 
  -2  -7   5        9.58       14.59      2.21 o 
  -1  -7   5       77.84       72.85      5.03 o 
   0  -7   5        6.80        9.80      7.05 o 
   1  -7   5     1099.07     1152.04     22.32 o 
   2  -7   5       52.04       48.31      3.82 o 
   3  -7   5      357.77      373.17     14.65 o 
   4  -7   5     1180.26     1235.26     23.72 o 
   5  -7   5      135.09      158.22      7.03 o 
   6  -7   5      773.00      815.23     14.52 o 
   7  -7   5     1472.94     1456.48     22.42 o 
   8  -7   5      583.74      601.24     12.35 o 
   9  -7   5      106.46       98.89      7.30 o 
  10  -7   5      274.38      266.62     11.85 o 
  11  -7   5      112.46      122.15      9.15 o 
 -11  -6   5      100.34      110.37      8.92 o 
 -10  -6   5       39.13       37.04      4.65 o 
  -9  -6   5      576.95      587.25     13.13 o 
  -8  -6   5       39.89       41.10      3.90 o 
  -7  -6   5      594.71      610.69     10.68 o 
  -6  -6   5     1244.22     1214.05     16.50 o 
  -5  -6   5       36.66       50.51      3.25 o 
  -4  -6   5      584.27      650.13     13.84 o 
  -3  -6   5     1601.18     1468.96     24.93 o 
  -2  -6   5      666.80      616.01     10.53 o 
  -1  -6   5      112.54      109.35      5.43 o 
   0  -6   5     1589.90     1467.50     19.81 o 
   1  -6   5     1908.54     1999.04     34.10 o 
   2  -6   5     2417.81     2383.41     39.61 o 
   3  -6   5      467.70      473.06     11.64 o 
   4  -6   5       89.48       75.99     11.49 o 
   5  -6   5     1257.63     1325.67     19.86 o 
   6  -6   5     1368.07     1350.81     20.50 o 
   7  -6   5       56.62       51.16      3.97 o 
   8  -6   5      123.81      120.54      5.67 o 
   9  -6   5      368.91      331.17     16.30 o 
  10  -6   5      303.60      251.33     14.97 o 
  11  -6   5      207.72      231.48     10.80 o 
 -11  -5   5       18.61       16.44      4.24 o 
 -10  -5   5      128.91      122.99      7.89 o 
  -9  -5   5       32.37       30.24      4.20 o 
  -8  -5   5      166.48      163.98      5.64 o 
  -7  -5   5       18.91       26.86      2.92 o 
  -6  -5   5       80.07       75.82      3.86 o 
  -5  -5   5     1546.32     1565.50     19.34 o 
  -4  -5   5      755.11      856.29     16.72 o 
  -3  -5   5      436.24      486.33     10.97 o 
  -2  -5   5     2034.99     2056.27     32.45 o 
  -1  -5   5       44.96       45.18      3.34 o 
   0  -5   5       32.84       31.22      1.57 o 
   1  -5   5       39.30       37.87      3.70 o 
   2  -5   5      247.78      286.60     11.60 o 
   3  -5   5      542.02      513.39     11.84 o 
   4  -5   5     2524.06     2872.26     46.05 o 
   5  -5   5      635.21      613.58     11.06 o 
   6  -5   5       69.83       74.59      4.13 o 
   7  -5   5        0.04       -0.87      2.10 o 
   8  -5   5      108.39      109.49      5.20 o 
   9  -5   5      572.46      534.34     20.87 o 
  10  -5   5      103.18       87.73     10.48 o 
  11  -5   5       14.33        7.62      6.29 o 
  12  -5   5       63.19       70.54     13.07 o 
 -11  -4   5       24.09       28.30      4.54 o 
 -10  -4   5      103.69      107.59      6.52 o 
  -9  -4   5        2.34        0.76      2.88 o 
  -8  -4   5      213.96      218.22      6.19 o 
  -7  -4   5      231.30      252.01      6.35 o 
  -6  -4   5       11.33       11.34      2.87 o 
  -5  -4   5     2151.27     2155.44     24.97 o 
  -4  -4   5      930.41      953.26     14.50 o 
  -3  -4   5     3303.67     3716.43    120.43 o 
  -2  -4   5     2166.81     2217.46     34.62 o 
  -1  -4   5     7136.45     7412.40     76.57 o 
   0  -4   5     1782.49     2000.08     25.84 o 
   1  -4   5     4416.37     4583.87     93.48 o 
   2  -4   5     1350.24     1162.04    168.50 o 
   3  -4   5      612.81      630.36     13.05 o 
   4  -4   5     2170.58     2417.59     31.42 o 
   5  -4   5      208.56      235.29      5.98 o 
   6  -4   5      296.40      283.05      6.77 o 
   7  -4   5        7.36        9.48      2.43 o 
   8  -4   5       19.02       35.53      3.18 o 
   9  -4   5        1.26       -1.04      4.87 o 
  10  -4   5      215.13      210.15     13.39 o 
  11  -4   5      205.58      187.06     13.44 o 
  12  -4   5       51.32       54.23      9.41 o 
 -11  -3   5       46.18       67.09      7.26 o 
 -10  -3   5      197.85      201.38      7.85 o 
  -9  -3   5      579.36      586.47     12.58 o 
  -8  -3   5      105.54      106.14      5.62 o 
  -7  -3   5       60.99       56.06      3.54 o 
  -6  -3   5       36.05       28.68      2.58 o 
  -5  -3   5      174.50      160.29      4.48 o 
  -4  -3   5     1312.42     1302.88     15.92 o 
  -3  -3   5     2502.30     2662.94     41.26 o 
  -2  -3   5      568.19      599.28     11.83 o 
  -1  -3   5      155.18      159.83      4.54 o 
   0  -3   5        8.95        4.75      1.67 o 
   1  -3   5       31.48       28.06      2.99 o 
   2  -3   5      638.77      752.76     14.32 o 
   3  -3   5        4.12       15.74      2.60 o 
   4  -3   5     1952.57     1941.08     25.50 o 
   5  -3   5      414.19      514.09      9.09 o 
   6  -3   5      379.19      375.14      7.59 o 
   7  -3   5      294.14      310.32      6.89 o 
   8  -3   5        1.65        4.51      4.56 o 
   9  -3   5      197.00      156.73     11.29 o 
  10  -3   5      137.69      124.65     11.58 o 
  11  -3   5       74.23       67.06      9.46 o 
  12  -3   5       66.20       79.51     10.70 o 
 -11  -2   5      141.46      147.53     14.84 o 
 -10  -2   5       95.50      113.52      6.43 o 
  -9  -2   5      747.23      651.89     13.31 o 
  -8  -2   5        3.83        4.58      3.75 o 
  -7  -2   5      417.16      384.85      8.79 o 
  -6  -2   5       29.67       35.77      3.10 o 
  -5  -2   5       11.67       15.75      2.31 o 
  -4  -2   5     2042.23     2281.80     29.10 o 
  -3  -2   5       81.15       76.97      3.97 o 
  -2  -2   5     1889.19     1804.54     28.48 o 
  -1  -2   5      471.41      464.49      9.40 o 
   0  -2   5     9691.88     9928.43    196.92 o 
   1  -2   5      429.67      459.17      8.87 o 
   2  -2   5     2049.06     1857.87     29.70 o 
   3  -2   5     2466.44     2649.31     33.00 o 
   4  -2   5     1840.55     1719.00     25.23 o 
   5  -2   5     9554.59     9772.51    114.84 o 
   6  -2   5      502.96      530.45      9.01 o 
   7  -2   5      127.90      166.69      4.68 o 
   8  -2   5     1159.22     1127.56     31.62 o 
   9  -2   5      388.80      419.37     17.70 o 
  10  -2   5      758.09      737.63     25.55 o 
  11  -2   5      148.81      122.68     11.91 o 
  12  -2   5      431.63      426.55     20.29 o 
 -11  -1   5       62.97       75.67     11.28 o 
 -10  -1   5      187.44      219.14      7.78 o 
  -9  -1   5      283.32      306.89     11.64 o 
  -8  -1   5      899.80      931.09     15.92 o 
  -7  -1   5     1161.85     1148.52     24.85 o 
  -6  -1   5       35.89       32.95      2.92 o 
  -5  -1   5     1476.77     1594.73     21.67 o 
  -4  -1   5      272.54      303.92      7.19 o 
  -3  -1   5      471.96      556.65      8.71 o 
  -2  -1   5     1644.69     1802.07     28.62 o 
  -1  -1   5     3165.75     3053.92     63.66 o 
   0  -1   5       20.83       23.03      2.96 o 
   1  -1   5     1211.50     1075.87     17.46 o 
   2  -1   5       53.33      111.67      3.46 o 
   3  -1   5    11265.44    11321.98    164.53 o 
   4  -1   5     1209.96     1241.91     15.92 o 
   5  -1   5      448.44      498.07      7.31 o 
   6  -1   5     1999.27     1862.38     21.36 o 
   7  -1   5     2095.82     2191.06     29.62 o 
   8  -1   5      256.82      246.18     11.91 o 
   9  -1   5      299.43      278.55     10.35 o 
  10  -1   5       86.86       69.65      6.65 o 
  11  -1   5        1.76        0.24      5.06 o 
  12  -1   5       38.77       47.23      9.36 o 
 -11   0   5        0.02       -5.67      5.67 o 
 -10   0   5      472.10      415.68     13.56 o 
  -9   0   5        0.05        0.09      2.62 o 
  -8   0   5      602.85      652.87     12.43 o 
  -7   0   5        2.89        2.02      2.08 o 
  -6   0   5       31.98       31.98      2.84 o 
  -5   0   5      314.72      317.11      6.68 o 
  -4   0   5     4877.84     5450.74     64.42 o 
  -3   0   5       25.34       22.11      1.63 o 
  -2   0   5     4481.69     4769.62     98.53 o 
  -1   0   5       59.30       60.82      4.86 o 
   0   0   5     2482.33     2191.63     46.47 o 
   1   0   5       48.59       59.81      3.07 o 
   2   0   5       12.37        4.69      1.79 o 
   3   0   5      257.08      227.17      4.73 o 
   4   0   5     4055.49     3942.67     41.28 o 
   5   0   5       53.79       66.54      2.35 o 
   6   0   5      286.92      270.52      9.79 o 
   7   0   5       15.18       11.02      2.38 o 
   8   0   5      303.52      329.14     10.59 o 
   9   0   5      147.50      127.68      8.10 o 
  10   0   5      200.42      215.57      9.61 o 
  11   0   5      278.11      243.83     13.64 o 
  12   0   5      134.92      140.16      9.68 o 
 -11   1   5      373.66      347.63     19.51 o 
 -10   1   5       40.49       41.72      8.81 o 
  -9   1   5      220.47      211.25      7.03 o 
  -8   1   5       18.04       20.99      3.06 o 
  -7   1   5       50.22       41.87      3.44 o 
  -6   1   5     1258.04     1307.25     18.71 o 
  -5   1   5      717.87      741.03     11.53 o 
  -4   1   5      760.46      762.37     11.18 o 
  -3   1   5     3969.43     3930.87     40.72 o 
  -2   1   5     1208.93     1362.53     22.39 o 
  -1   1   5       28.80       45.99      4.58 o 
   0   1   5      353.53      299.44      5.81 o 
   1   1   5       58.55       73.04      2.60 o 
   2   1   5      436.19      381.20      6.47 o 
   3   1   5      989.34      948.21     12.88 o 
   4   1   5       42.77       30.73      1.82 o 
   5   1   5      488.69      586.62     12.80 o 
   6   1   5     1268.29     1503.49     26.48 o 
   7   1   5       30.64       24.68      3.78 o 
   8   1   5     2295.87     2283.29    101.63 o 
   9   1   5      191.59      161.33      8.22 o 
  10   1   5      346.72      336.36     20.74 o 
  11   1   5      132.51      132.11     15.35 o 
  12   1   5      292.85      338.19     13.17 o 
 -11   2   5       39.85       51.00      9.92 o 
 -10   2   5      251.51      239.72     16.10 o 
  -9   2   5      128.33      109.63      5.71 o 
  -8   2   5     1449.24     1439.97     21.57 o 
  -7   2   5      258.75      271.99      8.39 o 
  -6   2   5       40.53       54.80      3.30 o 
  -5   2   5       24.34       21.75      2.17 o 
  -4   2   5     1247.36     1359.04     15.87 o 
  -3   2   5       52.08       35.62      1.88 o 
  -2   2   5     2063.61     2115.21     25.12 o 
  -1   2   5     6251.91     6347.14    129.06 o 
   0   2   5     4962.50     4684.26     54.05 o 
   1   2   5      324.62      223.80      4.26 o 
   2   2   5      634.16      566.71      8.64 o 
   3   2   5     9658.30    10355.84    145.93 o 
   4   2   5      183.34      172.47      4.27 o 
   5   2   5    12354.96    12543.73    207.47 o 
   6   2   5      745.29      781.23     16.28 o 
   7   2   5      997.52      951.50     19.52 o 
   8   2   5      464.07      523.01     16.37 o 
   9   2   5     1458.42     1420.95     38.39 o 
  10   2   5      401.16      386.47     20.05 o 
  11   2   5      513.03      464.90     21.61 o 
  12   2   5       78.70       63.86      7.21 o 
 -11   3   5       10.73        2.29      6.18 o 
 -10   3   5        3.08       -0.47      5.63 o 
  -9   3   5      207.22      186.65     10.97 o 
  -8   3   5      346.68      338.10      8.26 o 
  -7   3   5       59.91       47.74      3.46 o 
  -6   3   5      814.79      748.33     12.12 o 
  -5   3   5      907.64      860.22     12.79 o 
  -4   3   5     2411.29     2503.64     31.56 o 
  -3   3   5      242.49      366.89      7.41 o 
  -2   3   5     2057.60     1936.10     28.41 o 
  -1   3   5     1066.19     1063.92     25.47 o 
   0   3   5      345.02      278.34      5.01 o 
   1   3   5     1504.22     1431.97     17.98 o 
   2   3   5     3678.71     3454.77     41.33 o 
   3   3   5     9210.11     9127.77    129.25 o 
   4   3   5     6098.77     6237.84     90.31 o 
   5   3   5      598.96      690.21     14.39 o 
   6   3   5      268.31      300.39      9.08 o 
   7   3   5      436.21      446.80     12.06 o 
   8   3   5        1.23        3.85      3.08 o 
   9   3   5     1484.25     1469.73     28.77 o 
  10   3   5      326.71      309.33     11.50 o 
  11   3   5      214.45      191.55     38.29 o 
  12   3   5      321.71      318.01     14.98 o 
 -11   4   5       10.26       12.60      7.82 o 
 -10   4   5      253.91      266.08     16.42 o 
  -9   4   5       24.66       19.07      6.93 o 
  -8   4   5      251.20      273.46      9.31 o 
  -7   4   5       70.63       61.23      4.79 o 
  -6   4   5       14.63       12.33      3.73 o 
  -5   4   5      122.32       88.29      4.40 o 
  -4   4   5     1086.23     1068.10     18.20 o 
  -3   4   5     1009.23     1009.64     14.08 o 
  -2   4   5       67.51       62.17      2.64 o 
  -1   4   5     4255.74     4228.58     88.04 o 
   0   4   5      578.68      581.73      8.20 o 
   1   4   5       84.85      102.04      3.04 o 
   2   4   5      238.60      251.54      6.28 o 
   3   4   5      589.80      630.05     12.28 o 
   4   4   5     3688.01     3611.39     44.42 o 
   5   4   5      494.43      497.01     16.96 o 
   6   4   5       99.82      120.65      6.01 o 
   7   4   5     1401.37     1384.89     25.94 o 
   8   4   5       29.24       37.90      4.71 o 
   9   4   5     1143.16     1065.99     23.19 o 
  10   4   5      394.09      419.53     13.69 o 
  11   4   5      105.53       84.60      7.66 o 
  12   4   5      148.08      186.14     10.31 o 
 -11   5   5       34.99       23.42      8.33 o 
 -10   5   5      138.85      122.23     12.90 o 
  -9   5   5      295.71      334.97     17.92 o 
  -8   5   5       23.29       24.28      3.88 o 
  -7   5   5       14.39       15.00      3.33 o 
  -6   5   5      217.98      220.89      7.22 o 
  -5   5   5      679.57      682.95     13.49 o 
  -4   5   5     2041.23     2260.60     29.07 o 
  -3   5   5      253.27      262.03      6.05 o 
  -2   5   5     1531.18     1515.55     35.65 o 
  -1   5   5     3736.24     3922.79     82.31 o 
   0   5   5      813.41      875.80     14.56 o 
   1   5   5     9409.59     9492.49    109.32 o 
   2   5   5      308.30      306.90      7.10 o 
   3   5   5     1251.91     1266.26     21.53 o 
   4   5   5       29.00       44.10      2.59 o 
   5   5   5     1343.82     1384.94     19.19 o 
   6   5   5      535.46      535.31     13.03 o 
   7   5   5      832.10      843.70     18.36 o 
   8   5   5      661.34      670.03     16.49 o 
   9   5   5      637.35      616.74     16.42 o 
  10   5   5       19.60       15.37      4.74 o 
  11   5   5      110.30      112.69     12.26 o 
  12   5   5       14.35       16.18      5.32 o 
 -11   6   5      292.94      309.01     18.48 o 
 -10   6   5     1286.38     1330.08     41.18 o 
  -9   6   5       59.72       62.40      9.84 o 
  -8   6   5        1.42        1.67      5.01 o 
  -7   6   5      203.42      205.89     12.24 o 
  -6   6   5      462.65      420.01     10.42 o 
  -5   6   5      728.05      806.51     15.43 o 
  -4   6   5      433.11      450.32      8.34 o 
  -3   6   5     3923.64     4303.42     65.24 o 
  -2   6   5     1305.69     1323.36     31.94 o 
  -1   6   5     5936.21     6051.49    124.40 o 
   0   6   5     6527.55     7008.26    101.23 o 
   1   6   5      727.51      739.25     11.01 o 
   2   6   5      520.63      452.19      6.82 o 
   3   6   5     1481.29     1603.58     18.48 o 
   4   6   5     4112.02     4056.71     54.43 o 
   5   6   5      877.87      870.01     11.13 o 
   6   6   5      374.47      420.90     11.50 o 
   7   6   5      383.49      335.74     10.69 o 
   8   6   5       21.80       21.63      4.27 o 
   9   6   5       64.62       52.64      5.92 o 
  10   6   5      868.38      847.30     25.72 o 
  11   6   5       12.01        9.50      4.66 o 
  12   6   5       22.24       24.21      5.60 o 
 -11   7   5      260.50      259.08     17.18 o 
 -10   7   5       18.27       28.32      8.43 o 
  -9   7   5      385.67      321.39     17.20 o 
  -8   7   5      357.63      357.95     17.17 o 
  -7   7   5     2857.27     2732.55     43.88 o 
  -6   7   5      920.91      946.04     18.32 o 
  -5   7   5      314.50      346.71      8.91 o 
  -4   7   5      253.99      250.77      6.08 o 
  -3   7   5      214.19      229.51      7.52 o 
  -2   7   5      270.81      212.04      9.32 o 
  -1   7   5      204.34      191.51      6.41 o 
   0   7   5       40.41       39.69      4.42 o 
   1   7   5      243.81      215.47      9.51 o 
   2   7   5      133.85      147.41      3.38 o 
   3   7   5        2.95        1.42      1.42 o 
   4   7   5       19.52       21.90      1.95 o 
   5   7   5      237.57      249.53      4.89 o 
   6   7   5      193.53      200.25      4.19 o 
   7   7   5      922.35      957.84     20.60 o 
   8   7   5      211.99      237.13     27.46 o 
   9   7   5     1178.43     1156.33     24.95 o 
  10   7   5      118.73      126.34      8.86 o 
  11   7   5       30.30       27.14      5.71 o 
  12   7   5      121.36      129.00      9.88 o 
 -10   8   5       62.63       94.36     11.60 o 
  -9   8   5      243.80      303.51     17.20 o 
  -8   8   5      285.07      291.96     15.76 o 
  -7   8   5      203.88      233.64      8.28 o 
  -6   8   5       15.71       15.07      3.42 o 
  -5   8   5      136.09      138.37      5.81 o 
  -4   8   5       24.97       28.98      3.72 o 
  -3   8   5       59.24       54.87      8.01 o 
  -2   8   5      187.94      240.58      7.65 o 
  -1   8   5        0.88        5.22      6.74 o 
   0   8   5       73.08       59.61      3.99 o 
   1   8   5      500.44      516.07     11.13 o 
   2   8   5     4425.20     4541.29     48.08 o 
   3   8   5      190.25      153.38      4.21 o 
   4   8   5     2740.51     2800.91     31.29 o 
   5   8   5      107.26       94.02      3.40 o 
   6   8   5      199.34      221.28      4.87 o 
   7   8   5     1437.57     1431.14     27.77 o 
   8   8   5      752.79      723.55     18.00 o 
   9   8   5       54.98       59.32      6.49 o 
  10   8   5       40.81       41.69      6.00 o 
  11   8   5      286.26      324.56     13.14 o 
 -10   9   5      462.24      463.23     22.30 o 
  -9   9   5      248.37      228.52     15.48 o 
  -8   9   5      848.85      812.36     27.75 o 
  -7   9   5      332.23      317.14     15.61 o 
  -6   9   5      639.42      616.23     15.98 o 
  -5   9   5        0.06       -2.10      2.10 o 
  -4   9   5       85.31       75.74      5.26 o 
  -3   9   5       62.49       52.97      3.61 o 
  -2   9   5        8.59        6.98      2.68 o 
  -1   9   5     2372.23     2525.06     40.33 o 
   0   9   5      193.61      210.10      6.88 o 
   1   9   5       86.54       65.72      3.65 o 
   2   9   5        0.04       -0.33      1.70 o 
   3   9   5        5.12        3.72      1.69 o 
   4   9   5       79.08       83.36      3.46 o 
   5   9   5       86.21       79.17      3.45 o 
   6   9   5      984.70     1015.26     16.21 o 
   7   9   5        1.62        0.65      3.40 o 
   8   9   5     1865.44     1896.53     35.59 o 
   9   9   5       66.53       56.21      6.57 o 
  10   9   5      404.46      405.24     14.26 o 
  11   9   5       41.25       60.12      7.11 o 
 -10  10   5      102.69      111.75     13.75 o 
  -9  10   5      158.30      161.53     10.10 o 
  -8  10   5      190.17      209.05     13.40 o 
  -7  10   5        4.73       11.15      5.83 o 
  -6  10   5      404.56      385.70     10.70 o 
  -5  10   5      124.58      111.97      5.80 o 
  -4  10   5      505.46      440.64     20.55 o 
  -3  10   5      291.87      275.53      7.18 o 
  -2  10   5        0.02        3.49      3.26 o 
  -1  10   5      167.72      145.32      9.14 o 
   0  10   5     2904.02     2832.10     37.53 o 
   1  10   5     5284.61     5440.40     67.54 o 
   2  10   5      311.53      302.21     10.23 o 
   3  10   5      147.05      150.17      4.59 o 
   4  10   5     1147.94     1241.75     16.41 o 
   5  10   5      160.10      151.31      4.63 o 
   6  10   5       12.32       16.78      4.47 o 
   7  10   5      146.19      157.66      8.85 o 
   8  10   5       41.06       38.32      5.91 o 
   9  10   5      102.74       88.35      8.33 o 
  10  10   5      854.51      835.46     21.67 o 
  11  10   5       52.49       59.45      7.28 o 
  -9  11   5        2.08       -4.21      6.01 o 
  -8  11   5        0.16        1.99      6.37 o 
  -7  11   5        6.25        3.08      3.79 o 
  -6  11   5       94.00       96.12      6.17 o 
  -5  11   5     1116.59     1111.64     27.06 o 
  -4  11   5        8.49       11.59      2.46 o 
  -3  11   5      102.47       86.68      4.24 o 
  -2  11   5      264.42      244.69      7.17 o 
  -1  11   5       63.42       50.65      5.09 o 
   0  11   5      243.92      236.13      6.69 o 
   1  11   5      305.03      290.20      7.37 o 
   2  11   5      321.31      313.37      9.75 o 
   3  11   5      197.53      217.51      6.39 o 
   4  11   5        6.83       22.47      2.59 o 
   5  11   5      331.12      314.91      6.87 o 
   6  11   5      676.26      648.71     16.56 o 
   7  11   5      117.20      135.41     13.64 o 
   8  11   5      373.38      351.81     12.80 o 
   9  11   5      450.61      468.48     19.74 o 
  10  11   5       55.25       54.93      6.81 o 
  -9  12   5       63.97       66.25      7.29 o 
  -8  12   5      321.17      349.20     17.69 o 
  -7  12   5       39.49       52.88      6.11 o 
  -6  12   5       15.78       24.45      4.83 o 
  -5  12   5      120.89      135.97      8.04 o 
  -4  12   5      198.88      201.74      6.08 o 
  -3  12   5     1641.79     1599.85     20.98 o 
  -2  12   5     1651.83     1688.09     28.48 o 
  -1  12   5      667.59      658.88     12.64 o 
   0  12   5     1750.92     1750.91     25.57 o 
   1  12   5     2018.42     2125.42     29.88 o 
   2  12   5     2901.66     2852.72     47.95 o 
   3  12   5      203.64      209.28      8.82 o 
   4  12   5       41.39       62.82      4.14 o 
   5  12   5        1.32       -1.60      2.10 o 
   6  12   5      446.30      411.95     13.10 o 
   7  12   5       38.16       53.85      6.09 o 
   8  12   5       11.78       13.35      4.57 o 
   9  12   5      372.41      380.75     14.11 o 
  10  12   5      156.88      153.58     15.44 o 
  -8  13   5        4.17       -1.11      6.71 o 
  -7  13   5       41.10       23.54     12.17 o 
  -6  13   5      502.58      518.02     15.26 o 
  -5  13   5      277.51      240.29      8.28 o 
  -4  13   5        1.60        3.97      2.32 o 
  -3  13   5      279.14      248.76      7.15 o 
  -2  13   5      274.14      299.03     11.54 o 
  -1  13   5     1075.42     1080.22     18.14 o 
   0  13   5       19.47       17.30      3.00 o 
   1  13   5     1203.51     1198.91     50.15 o 
   2  13   5      606.77      634.41     15.86 o 
   3  13   5      613.53      596.42     15.10 o 
   4  13   5      107.29      101.56      5.59 o 
   5  13   5       40.87       39.26      5.51 o 
   6  13   5     1449.84     1365.95     28.38 o 
   7  13   5        8.96        6.53      4.15 o 
   8  13   5     1300.63     1337.32     69.51 o 
   9  13   5       86.80       88.94     11.00 o 
  -8  14   5        3.51       10.60      7.49 o 
  -7  14   5       17.61       13.47      5.64 o 
  -6  14   5       13.56       21.73      7.92 o 
  -5  14   5       98.17      122.14      9.13 o 
  -4  14   5       60.89       56.49      6.69 o 
  -3  14   5        0.01        4.89      5.06 o 
  -2  14   5       41.09       36.37      5.56 o 
  -1  14   5     1527.48     1486.77     30.44 o 
   0  14   5       22.33       15.21      4.53 o 
   1  14   5      140.16      137.56      8.19 o 
   2  14   5       24.88       35.32      5.28 o 
   3  14   5        0.06       -2.98      3.16 o 
   4  14   5        9.22        8.91      3.07 o 
   5  14   5        5.36        2.08      3.04 o 
   6  14   5       58.38       64.60      6.83 o 
   7  14   5       11.25        7.35      4.49 o 
   8  14   5       61.77       70.28      7.86 o 
   9  14   5        3.30       -3.20      4.22 o 
  -7  15   5        0.24        2.19      6.78 o 
  -6  15   5        0.01       -5.95      5.95 o 
  -5  15   5       35.23       13.81      5.22 o 
  -4  15   5       28.74       33.32      5.87 o 
  -3  15   5      802.63      737.12     19.96 o 
  -2  15   5      100.83      124.49      8.87 o 
  -1  15   5        7.28        9.82      4.54 o 
   0  15   5      560.04      554.05     16.23 o 
   1  15   5      105.62      116.06      8.35 o 
   2  15   5      270.95      240.28     13.22 o 
   3  15   5      351.25      319.85     11.64 o 
   4  15   5       12.24       21.75      5.21 o 
   5  15   5      183.15      165.68      7.24 o 
   6  15   5      118.87      118.95     12.69 o 
   7  15   5       77.23       72.21      7.59 o 
   8  15   5      316.84      327.18     13.57 o 
  -6  16   5      344.12      356.07     21.36 o 
  -5  16   5       43.92       68.03      8.08 o 
  -4  16   5        9.30        5.27      5.01 o 
  -3  16   5      337.87      306.57     12.81 o 
  -2  16   5        0.34        6.48      9.47 o 
  -1  16   5      169.01      159.54     14.99 o 
   0  16   5      758.68      752.51     23.01 o 
   1  16   5      392.28      385.95     16.62 o 
   2  16   5       32.92       37.27      5.61 o 
   3  16   5       20.09       23.36      7.55 o 
   4  16   5       92.01      111.38      6.76 o 
   5  16   5      174.20      169.15     11.79 o 
   6  16   5        2.11        2.50      6.19 o 
   7  16   5       51.92       67.95     10.99 o 
  -5  17   5      193.04      204.72     12.90 o 
  -4  17   5       36.29       39.10      8.11 o 
  -3  17   5       49.91       43.97      6.81 o 
  -2  17   5       31.54       21.99      5.88 o 
  -1  17   5      715.29      740.86     20.86 o 
   0  17   5        0.49       -2.47      4.35 o 
   1  17   5      194.65      172.37     22.57 o 
   2  17   5      149.55      158.34     10.16 o 
   3  17   5       90.68       70.71      7.07 o 
   4  17   5      389.07      400.60     11.38 o 
   5  17   5       26.29       19.10      7.82 o 
   6  17   5      198.90      193.26     15.29 o 
  -4  18   5      161.96      181.14     12.20 o 
  -3  18   5       52.74       44.40      7.15 o 
  -2  18   5       38.09       51.01      7.29 o 
  -1  18   5      168.99      171.86     11.50 o 
   0  18   5       16.99       11.91      5.55 o 
   1  18   5      629.34      673.88     19.80 o 
   2  18   5      109.74       89.75      8.39 o 
   3  18   5      381.45      453.17     19.12 o 
   4  18   5        5.32        4.56      5.23 o 
   5  18   5        2.42       -5.57      5.82 o 
  -1  19   5      170.01      203.06     15.36 o 
   0  19   5        1.19        0.93     10.93 o 
   1  19   5        2.65        2.39      4.91 o 
   2  19   5       26.81       20.69      5.78 o 
   3  19   5        1.05       -3.85      4.70 o 
  -1 -17   6      128.71      141.80     10.78 o 
   0 -17   6      132.93      173.06     11.78 o 
   1 -17   6        1.55       -1.03      4.99 o 
   2 -17   6       21.02       30.79      6.74 o 
  -3 -16   6       12.11       15.30      5.70 o 
  -2 -16   6      285.67      275.90     12.81 o 
  -1 -16   6       23.62       50.68      7.38 o 
   0 -16   6      202.87      226.01     15.81 o 
   1 -16   6        0.39       -4.39      4.39 o 
   2 -16   6        0.00       -1.90      5.28 o 
   3 -16   6        0.01       -4.25      4.25 o 
   4 -16   6      577.03      596.73     19.36 o 
  -5 -15   6       96.90      108.02     12.33 o 
  -4 -15   6       36.89       37.77      6.74 o 
  -3 -15   6        5.67        1.43      4.93 o 
  -2 -15   6       93.53       99.75      8.89 o 
  -1 -15   6        5.13       -1.13      4.62 o 
   0 -15   6        0.01       -4.37      4.37 o 
   1 -15   6      573.56      582.43     18.05 o 
   2 -15   6        3.57       10.72      6.53 o 
   3 -15   6      105.22      107.54      9.21 o 
   4 -15   6       70.12       75.48     14.54 o 
   5 -15   6        1.73        6.84      5.09 o 
   6 -15   6      149.19      118.49      9.59 o 
  -6 -14   6       15.64        8.60      6.93 o 
  -5 -14   6      171.75      161.75     14.11 o 
  -4 -14   6        7.62        7.57      5.07 o 
  -3 -14   6       18.92       14.55      5.24 o 
  -2 -14   6      246.95      274.81     12.08 o 
  -1 -14   6      878.95      879.98     22.56 o 
   0 -14   6      269.71      284.74     12.14 o 
   1 -14   6       51.41       57.54      6.95 o 
   2 -14   6      118.00      123.07      9.29 o 
   3 -14   6      372.97      382.92     14.16 o 
   4 -14   6       58.19       52.24     19.94 o 
   5 -14   6       15.65       15.14      5.31 o 
   6 -14   6      292.86      296.08     13.17 o 
   7 -14   6      572.13      591.05     14.77 o 
  -6 -13   6      307.48      336.14     17.32 o 
  -5 -13   6      147.84      165.28     13.11 o 
  -4 -13   6      116.34      125.89      9.18 o 
  -3 -13   6       50.89       60.65      7.30 o 
  -2 -13   6        0.70       -3.43      5.68 o 
  -1 -13   6        1.28       -1.18      4.09 o 
   0 -13   6        3.17        4.93      4.13 o 
   1 -13   6      318.35      311.94     18.13 o 
   2 -13   6      324.58      322.46     12.46 o 
   3 -13   6      119.37       94.77      7.98 o 
   4 -13   6      120.73      112.11      8.80 o 
   5 -13   6        1.42        1.39      5.85 o 
   6 -13   6       76.78       69.59      7.44 o 
   7 -13   6       76.06       65.32      5.87 o 
   8 -13   6      318.46      320.28     10.98 o 
  -8 -12   6        9.95        8.00      6.54 o 
  -7 -12   6       41.50       41.24      6.20 o 
  -6 -12   6       51.49       51.36      8.76 o 
  -5 -12   6       10.89       23.52      6.89 o 
  -4 -12   6      205.00      180.99      9.49 o 
  -3 -12   6      133.09      134.31      9.05 o 
  -2 -12   6      344.84      348.85     12.60 o 
  -1 -12   6      970.72      961.12     22.76 o 
   0 -12   6      164.91      184.79      9.70 o 
   1 -12   6      695.62      699.68     18.48 o 
   2 -12   6       90.59       81.91      9.27 o 
   3 -12   6      373.48      368.77     13.02 o 
   4 -12   6      238.92      214.92     15.68 o 
   5 -12   6        0.93       -1.82      3.69 o 
   6 -12   6      104.16      105.36      8.44 o 
   7 -12   6       38.00       39.56      4.95 o 
   8 -12   6      533.07      546.58     13.68 o 
  -8 -11   6       38.72       40.87      9.03 o 
  -7 -11   6      479.85      496.26     18.73 o 
  -6 -11   6      818.84      722.82     25.72 o 
  -5 -11   6      123.92       88.89      9.92 o 
  -4 -11   6      472.75      390.94     17.74 o 
  -3 -11   6      204.21      197.91      9.44 o 
  -2 -11   6      127.84      136.69      8.34 o 
  -1 -11   6       29.57       36.58      5.25 o 
   0 -11   6       36.76       37.07      5.31 o 
   1 -11   6      107.42      103.63      7.63 o 
   2 -11   6      190.96      170.35      9.07 o 
   3 -11   6       56.19       46.07      5.73 o 
   4 -11   6      761.71      645.84     26.33 o 
   5 -11   6       98.01      106.80     12.40 o 
   6 -11   6      151.81      156.97      8.67 o 
   7 -11   6        8.47       12.97      3.69 o 
   8 -11   6        0.01        2.16      3.28 o 
   9 -11   6       59.27       29.41      8.38 o 
  -9 -10   6       58.07       43.95      9.30 o 
  -8 -10   6       10.64       17.46      7.15 o 
  -7 -10   6       14.48       12.85      7.20 o 
  -6 -10   6       45.14       49.49      5.82 o 
  -5 -10   6       58.10       41.20      7.61 o 
  -4 -10   6      303.53      295.72     15.09 o 
  -3 -10   6      534.92      516.55     14.75 o 
  -2 -10   6        5.22        3.09      3.75 o 
  -1 -10   6     1910.55     1789.39     33.93 o 
   0 -10   6      142.27      142.73      7.84 o 
   1 -10   6       51.24       41.37      5.26 o 
   2 -10   6      251.86      259.63     10.30 o 
   3 -10   6       69.16       61.59      6.00 o 
   5 -10   6      452.25      440.74     13.53 o 
   6 -10   6       85.42       90.22      7.04 o 
   7 -10   6      390.61      354.32     11.16 o 
   8 -10   6       14.29       17.36      3.83 o 
   9 -10   6      408.97      391.48     19.83 o 
  10 -10   6       97.50      110.99     12.50 o 
  -9  -9   6       38.64       37.51      8.29 o 
  -8  -9   6       16.98       11.74      4.51 o 
  -7  -9   6     1369.79     1392.40     22.68 o 
  -6  -9   6      485.36      462.65     10.77 o 
  -5  -9   6     1946.45     1959.99     33.99 o 
  -4  -9   6      432.31      409.46     10.78 o 
  -3  -9   6      885.36      865.17     23.93 o 
  -2  -9   6      204.24      198.68      8.96 o 
  -1  -9   6       61.88       73.47      7.34 o 
   0  -9   6       88.81       94.74      7.52 o 
   1  -9   6       49.11       46.93      5.09 o 
   2  -9   6        0.15        3.46      3.27 o 
   3  -9   6        7.32        1.91      3.22 o 
   4  -9   6        3.33        2.86      3.29 o 
   5  -9   6      323.34      348.85     11.48 o 
   6  -9   6     2043.33     2004.29     35.49 o 
   7  -9   6      436.78      387.36     10.09 o 
   8  -9   6      295.70      307.48     22.26 o 
   9  -9   6      429.33      405.62     19.38 o 
  10  -9   6       39.07       22.36      8.07 o 
 -10  -8   6      443.97      492.55     17.83 o 
  -9  -8   6        8.58        9.38      3.62 o 
  -8  -8   6      416.58      412.47     14.45 o 
  -7  -8   6        0.14        2.43      3.01 o 
  -6  -8   6      374.81      411.05      9.93 o 
  -5  -8   6      441.03      461.89     12.04 o 
  -4  -8   6        5.56        1.66      2.72 o 
  -3  -8   6      161.74      164.35     11.45 o 
  -2  -8   6     1880.22     1924.50     26.69 o 
  -1  -8   6      450.78      448.96      8.25 o 
   0  -8   6     1055.43      969.67     20.51 o 
   1  -8   6     3291.41     3415.47     56.17 o 
   2  -8   6      778.29      813.74     18.17 o 
   3  -8   6     1466.98     1451.39     38.08 o 
   4  -8   6      223.20      228.61      8.75 o 
   5  -8   6      102.19      106.42      8.62 o 
   6  -8   6        0.49        0.97      2.59 o 
   7  -8   6        1.68        2.21      2.66 o 
   8  -8   6       46.96       61.45      4.88 o 
   9  -8   6       28.54       36.49      7.67 o 
  10  -8   6      304.99      340.07     18.08 o 
  11  -8   6       54.32       48.18      9.89 o 
 -10  -7   6       20.87       23.31      4.38 o 
  -9  -7   6      327.94      334.48     10.09 o 
  -8  -7   6        6.82       -0.01      2.46 o 
  -7  -7   6       36.58       40.39      3.56 o 
  -6  -7   6       20.93       27.00      3.64 o 
  -5  -7   6      109.42      127.30      7.16 o 
  -4  -7   6        0.12       -2.39      2.39 o 
  -3  -7   6       92.78       75.69      4.81 o 
  -2  -7   6      155.91      159.53      7.11 o 
  -1  -7   6      216.65      206.54      5.19 o 
   0  -7   6       52.89       55.15      2.53 o 
   1  -7   6      277.67      280.05      9.39 o 
   2  -7   6      336.85      312.92     12.73 o 
   3  -7   6     2329.36     2403.54     56.23 o 
   4  -7   6     1007.09     1043.15     21.16 o 
   5  -7   6      300.71      328.00     11.32 o 
   6  -7   6      188.90      198.00      7.37 o 
   7  -7   6      124.68      123.14      5.75 o 
   8  -7   6      121.04      121.02     11.93 o 
   9  -7   6       14.57       38.80      7.62 o 
  10  -7   6       66.40       75.04     10.47 o 
  11  -7   6        0.27       -2.05      4.19 o 
 -10  -6   6      507.64      548.55     13.36 o 
  -9  -6   6        1.98        2.74      3.18 o 
  -8  -6   6       81.07       83.50      4.72 o 
  -7  -6   6        0.29        3.99      2.40 o 
  -6  -6   6     1931.69     1927.63     32.67 o 
  -5  -6   6        8.64        9.30      3.14 o 
  -4  -6   6      148.02      150.54      6.49 o 
  -3  -6   6      744.53      830.47     16.25 o 
  -2  -6   6      132.94      136.16      9.94 o 
  -1  -6   6      194.35      270.38     11.70 o 
   0  -6   6       82.10       95.47      3.32 o 
   1  -6   6      676.16      686.51     15.18 o 
   2  -6   6     1327.87     1249.77     23.51 o 
   3  -6   6        1.85       22.13      3.61 o 
   4  -6   6      480.51      437.27     11.40 o 
   5  -6   6     1143.14     1255.02     19.26 o 
   6  -6   6     1046.36     1008.71     16.57 o 
   7  -6   6      358.39      351.98      8.65 o 
   8  -6   6        9.25        8.48      2.76 o 
   9  -6   6       46.47       45.52      7.92 o 
  10  -6   6       75.89       86.79     10.56 o 
  11  -6   6       91.40       77.28     10.55 o 
 -10  -5   6      174.80      173.18      7.77 o 
  -9  -5   6        0.80        0.44      2.98 o 
  -8  -5   6      635.49      615.59     10.99 o 
  -7  -5   6      737.28      719.08     11.78 o 
  -6  -5   6        7.30        4.64      2.10 o 
  -5  -5   6       48.51       53.18      3.79 o 
  -4  -5   6      712.84      671.63     14.39 o 
  -3  -5   6      208.44      183.38      6.52 o 
  -2  -5   6      375.94      396.24      9.34 o 
  -1  -5   6      437.34      396.65      7.66 o 
   0  -5   6       11.01        9.91      1.71 o 
   1  -5   6      338.00      304.79      9.05 o 
   2  -5   6      324.97      359.78     13.24 o 
   3  -5   6       33.46       41.09      7.22 o 
   4  -5   6       27.25       32.63      3.64 o 
   5  -5   6     2812.65     2737.14     35.98 o 
   6  -5   6     3158.13     3195.02     41.48 o 
   7  -5   6      675.70      664.23     12.20 o 
   8  -5   6      550.12      579.47     11.37 o 
   9  -5   6      135.59      122.76     11.41 o 
  10  -5   6      775.31      714.58     25.91 o 
  11  -5   6      570.67      575.28     23.58 o 
 -11  -4   6      267.45      280.14     17.94 o 
 -10  -4   6        0.56        0.89      3.13 o 
  -9  -4   6       49.44       51.70      4.78 o 
  -8  -4   6      840.51      770.01     12.53 o 
  -7  -4   6      270.88      271.44      7.23 o 
  -6  -4   6     1072.86     1113.93     15.25 o 
  -5  -4   6      290.82      258.03      5.82 o 
  -4  -4   6       36.40       30.25      3.99 o 
  -3  -4   6       66.20       62.76      4.34 o 
  -2  -4   6     2380.67     2446.18     38.19 o 
  -1  -4   6       15.00       20.42      1.97 o 
   0  -4   6     1968.34     2125.09     27.70 o 
   1  -4   6     1959.09     2099.83     32.19 o 
   2  -4   6     1575.94     1463.94    190.66 o 
   3  -4   6     2021.25     2226.50     36.45 o 
   4  -4   6        6.50        5.78      1.95 o 
   5  -4   6      138.54      159.86      5.11 o 
   6  -4   6       31.20       48.87      3.58 o 
   7  -4   6       79.42       85.95      4.81 o 
   8  -4   6        4.49       11.79      5.18 o 
   9  -4   6      174.95      167.46     11.82 o 
  10  -4   6       96.94       84.62     10.05 o 
  11  -4   6       20.33       34.32      7.91 o 
  12  -4   6       50.76       45.22      9.36 o 
 -11  -3   6       24.30       20.81      8.60 o 
 -10  -3   6        8.24       -0.89      4.01 o 
  -9  -3   6        7.45        0.34      2.80 o 
  -8  -3   6       20.11       25.02      3.07 o 
  -7  -3   6     1896.71     1893.29     23.30 o 
  -6  -3   6        4.73        4.48      1.97 o 
  -5  -3   6      769.36      809.60     11.72 o 
  -4  -3   6      509.97      523.17      9.58 o 
  -3  -3   6      830.51      854.28     16.25 o 
  -2  -3   6       25.32       29.60      2.98 o 
  -1  -3   6       95.11       89.87      4.34 o 
   0  -3   6      230.70      210.99      5.85 o 
   1  -3   6      634.38      678.57     11.67 o 
   2  -3   6      104.73      123.46      5.39 o 
   3  -3   6     3206.99     3376.52     52.37 o 
   4  -3   6     2126.79     2129.13     27.88 o 
   5  -3   6     1898.25     2158.25     28.42 o 
   6  -3   6       65.66      101.53      4.18 o 
   7  -3   6      659.94      636.43     11.02 o 
   8  -3   6        7.71        5.00      4.75 o 
   9  -3   6      144.96      164.80     11.52 o 
  10  -3   6       20.61       28.84      6.90 o 
  11  -3   6       73.57       58.23      9.15 o 
  12  -3   6       55.21       52.04      9.44 o 
 -11  -2   6       45.50       58.32     10.82 o 
 -10  -2   6        6.30       -1.84      6.26 o 
  -9  -2   6      232.48      207.16      9.59 o 
  -8  -2   6      287.91      312.63      8.33 o 
  -7  -2   6      367.29      353.22      8.46 o 
  -6  -2   6       71.65       58.52      3.74 o 
  -5  -2   6       94.65      139.84      5.56 o 
  -4  -2   6     1172.67     1385.77     19.06 o 
  -3  -2   6     5707.52     6125.38    126.51 o 
  -2  -2   6      442.21      443.53      9.52 o 
  -1  -2   6    23776.90    23698.98    339.68 o 
   0  -2   6     4824.48     5064.36     73.55 o 
   1  -2   6    12102.54    12013.18    170.83 o 
   2  -2   6     1094.18     1062.18     18.76 o 
   3  -2   6      333.77      408.02      7.51 o 
   4  -2   6     1906.26     1834.90     24.11 o 
   5  -2   6      569.99      762.91     11.86 o 
   6  -2   6      422.60      488.64      8.66 o 
   7  -2   6        4.48        1.42      2.58 o 
   8  -2   6       25.98       33.08      6.67 o 
   9  -2   6      459.76      495.40     19.88 o 
  10  -2   6      142.22      110.84     11.02 o 
  11  -2   6      288.31      280.23     16.03 o 
  12  -2   6      197.62      196.12     14.37 o 
 -11  -1   6        3.25        1.49      6.54 o 
 -10  -1   6      419.02      395.09     19.91 o 
  -9  -1   6       20.58       29.76      3.75 o 
  -8  -1   6     1724.72     1719.20     25.14 o 
  -7  -1   6        0.38        0.55      2.28 o 
  -6  -1   6      524.87      509.20      9.71 o 
  -5  -1   6      152.60      168.77      4.91 o 
  -4  -1   6        0.54        0.69      1.54 o 
  -3  -1   6      262.51      269.88      7.63 o 
  -2  -1   6       48.97       41.41      3.23 o 
  -1  -1   6     4363.89     4433.81     91.47 o 
   0  -1   6        2.23        6.53      2.47 o 
   1  -1   6     7020.60     6866.90     98.35 o 
   2  -1   6        7.37       23.80      1.97 o 
   3  -1   6      362.28      466.09      7.90 o 
   4  -1   6      540.15      602.37     11.46 o 
   5  -1   6      309.95      336.97      5.81 o 
   6  -1   6     2621.35     2782.27     30.74 o 
   7  -1   6      305.30      328.74      8.52 o 
   8  -1   6      386.45      381.96     11.76 o 
   9  -1   6      447.12      453.24     13.49 o 
  10  -1   6      148.26      143.46     11.40 o 
  11  -1   6       38.33       42.61      5.91 o 
  12  -1   6        1.03        1.52      5.71 o 
 -11   0   6      107.00      129.32     13.80 o 
 -10   0   6       74.42       72.27     10.63 o 
  -9   0   6       23.95       29.15      3.64 o 
  -8   0   6      468.67      469.87     10.12 o 
  -7   0   6       63.08       61.60      7.91 o 
  -6   0   6        5.74        4.31      1.97 o 
  -5   0   6       46.99       63.59      4.77 o 
  -4   0   6      553.16      503.31      8.37 o 
  -3   0   6       21.56       31.65      2.54 o 
  -2   0   6       25.09       16.58      3.88 o 
  -1   0   6        0.40        1.97      2.66 o 
   0   0   6    24117.06    23291.64    465.59 o 
   1   0   6       15.35       26.91      4.36 o 
   2   0   6     2771.31     2936.68     35.34 o 
   3   0   6       37.75       26.62      2.10 o 
   4   0   6     9991.23    10758.36    124.40 o 
   5   0   6      939.25     1070.87     15.23 o 
   6   0   6      213.25      203.56      5.30 o 
   7   0   6        3.51        2.62      2.67 o 
   8   0   6      210.57      241.47      9.26 o 
   9   0   6      207.35      187.43      9.58 o 
  10   0   6      270.96      268.35     10.90 o 
  11   0   6      106.39       84.54      9.23 o 
  12   0   6        8.29       11.81      4.98 o 
 -11   1   6       42.41       43.42      9.51 o 
 -10   1   6      400.47      399.87     20.08 o 
  -9   1   6       16.79       28.94      7.48 o 
  -8   1   6      826.58      822.22     14.32 o 
  -7   1   6     1862.90     1869.66     25.86 o 
  -6   1   6        7.74        9.02      2.06 o 
  -5   1   6      464.27      440.53      7.95 o 
  -4   1   6      207.84      196.52      4.18 o 
  -3   1   6      263.43      343.36      5.26 o 
  -2   1   6     1734.06     1810.34     27.87 o 
  -1   1   6     2134.66     2102.55     46.14 o 
   0   1   6       11.59       10.95      1.95 o 
   1   1   6      937.01      847.35     14.07 o 
   2   1   6     3436.73     3315.18     39.81 o 
   3   1   6     7190.60     7342.48     85.31 o 
   4   1   6      747.81      764.02     11.23 o 
   5   1   6     1414.24     1530.07     20.22 o 
   6   1   6      402.00      401.89     10.73 o 
   7   1   6       13.40       15.14      3.41 o 
   8   1   6       90.81       72.16     10.02 o 
   9   1   6       95.04       87.99      9.75 o 
  10   1   6        6.64       17.40      4.50 o 
  11   1   6      577.74      568.74     25.99 o 
  12   1   6        0.63       -2.31      4.24 o 
 -11   2   6       11.40       20.32      8.10 o 
 -10   2   6       17.78       16.49      7.11 o 
  -9   2   6        2.76       -0.59      5.49 o 
  -8   2   6      517.00      575.31     11.24 o 
  -7   2   6       42.09       52.88      3.63 o 
  -6   2   6       14.56       22.15      3.86 o 
  -5   2   6     2489.36     2800.07     34.85 o 
  -4   2   6     1823.39     2044.96     22.69 o 
  -3   2   6    12768.03    13429.80    134.39 o 
  -2   2   6     1598.35     1434.71     33.85 o 
  -1   2   6    15468.73    15636.19    312.08 o 
   0   2   6     1254.52     1213.85     22.74 o 
   1   2   6     5125.68     4949.73     57.67 o 
   2   2   6       80.66      100.24      3.32 o 
   3   2   6      325.21      282.74      7.36 o 
   4   2   6      230.25      238.11      4.87 o 
   5   2   6     1171.82     1207.40     21.69 o 
   6   2   6       87.54       62.76      4.79 o 
   7   2   6      305.08      315.75      9.92 o 
   8   2   6      137.18      162.59     13.37 o 
   9   2   6      160.95      158.79     13.76 o 
  10   2   6       20.57       28.22      5.12 o 
  11   2   6       23.91       22.89      5.18 o 
  12   2   6      233.92      241.80     11.22 o 
 -11   3   6       15.24        8.13      6.96 o 
 -10   3   6      386.72      398.21     20.56 o 
  -9   3   6      663.47      630.04     24.81 o 
  -8   3   6     1612.53     1670.91     30.65 o 
  -7   3   6     1770.36     1657.20     23.23 o 
  -6   3   6       34.64       35.86      2.73 o 
  -5   3   6      931.27      885.01     12.95 o 
  -4   3   6      649.22      610.01      9.89 o 
  -3   3   6     1801.52     1958.80     24.84 o 
  -2   3   6     3435.61     3402.52     72.94 o 
  -1   3   6      843.60      781.25     20.66 o 
   0   3   6      242.71      196.30      5.13 o 
   1   3   6       94.10      102.71      2.95 o 
   2   3   6      226.77      307.32      5.81 o 
   3   3   6      386.64      288.65     16.29 o 
   4   3   6       41.93       37.33      3.40 o 
   5   3   6       58.74       80.47      5.00 o 
   6   3   6       13.35       17.29      3.21 o 
   7   3   6     1849.35     1754.58     31.21 o 
   8   3   6      184.10      177.64      8.07 o 
   9   3   6      692.21      652.63     16.72 o 
  10   3   6      182.10      181.06     10.59 o 
  11   3   6        2.27        6.87      4.78 o 
  12   3   6      398.43      378.83     16.54 o 
 -11   4   6      152.61      136.43     14.50 o 
 -10   4   6      571.77      572.41     24.82 o 
  -9   4   6       14.42       19.87      6.89 o 
  -8   4   6      902.79      803.54     27.48 o 
  -7   4   6        5.52        6.20      2.78 o 
  -6   4   6       18.93       20.43      3.07 o 
  -5   4   6      277.15      280.78      7.39 o 
  -4   4   6      117.91       92.64      3.91 o 
  -3   4   6      630.11      631.94     11.87 o 
  -2   4   6     1578.95     1601.38     24.10 o 
  -1   4   6      137.20      131.37      4.02 o 
   0   4   6     5159.35     4685.23     65.98 o 
   1   4   6     2058.77     1931.26     23.95 o 
   2   4   6      580.96      569.13      9.05 o 
   3   4   6      435.47      514.52     10.65 o 
   4   4   6      677.50      679.05     13.70 o 
   5   4   6      864.79      861.20     17.01 o 
   6   4   6     2586.23     2746.52     44.28 o 
   7   4   6      643.16      633.63     15.19 o 
   8   4   6     1834.07     1685.52     31.27 o 
   9   4   6      927.37      917.63     20.92 o 
  10   4   6      113.44      100.15      9.80 o 
  11   4   6      322.70      292.00     12.25 o 
  12   4   6        0.22        1.14      4.48 o 
 -11   5   6        2.05       10.07      7.64 o 
 -10   5   6       52.07       49.88      9.59 o 
  -9   5   6       40.48       32.10      7.86 o 
  -8   5   6      448.68      455.82     19.85 o 
  -7   5   6      384.49      393.44     10.52 o 
  -6   5   6      779.24      741.21     14.95 o 
  -5   5   6       41.14       41.21      3.52 o 
  -4   5   6      892.27     1040.98     15.38 o 
  -3   5   6       23.37       19.23      2.17 o 
  -2   5   6     2346.50     2583.71     57.27 o 
  -1   5   6     2468.43     2364.18     52.32 o 
   0   5   6      399.50      462.95      7.20 o 
   1   5   6     4583.96     4649.19     54.93 o 
   2   5   6       21.75       29.40      2.26 o 
   3   5   6        4.70        7.97      2.51 o 
   4   5   6     4169.48     4396.71     53.92 o 
   5   5   6        7.45       14.21      1.72 o 
   6   5   6     1048.18     1112.83     21.61 o 
   7   5   6      610.16      593.41     14.68 o 
   8   5   6      242.10      228.79      9.20 o 
   9   5   6      392.50      371.46     12.46 o 
  10   5   6       34.54       32.32      6.25 o 
  11   5   6      200.72      239.87     11.29 o 
  12   5   6       79.48       73.88      7.70 o 
 -11   6   6        7.76       12.69      7.52 o 
 -10   6   6      711.55      738.12     28.46 o 
  -9   6   6       45.02       43.66      8.85 o 
  -8   6   6        1.63        9.97      6.18 o 
  -7   6   6       51.22       58.61      8.29 o 
  -6   6   6       16.65       14.45      2.86 o 
  -5   6   6     1081.59     1117.30     16.72 o 
  -4   6   6      300.88      258.04      5.91 o 
  -3   6   6      258.33      238.49      6.08 o 
  -2   6   6     1438.67     1438.59     34.82 o 
  -1   6   6      927.29      992.97     25.64 o 
   0   6   6      371.70      388.55     13.05 o 
   1   6   6     1508.53     1500.23     19.61 o 
   2   6   6      588.46      557.32     11.06 o 
   3   6   6        0.09        3.84      2.22 o 
   4   6   6      598.06      688.85     11.24 o 
   5   6   6      871.35     1012.24     15.18 o 
   6   6   6     2939.53     2911.33     58.75 o 
   7   6   6      978.69      948.87     20.24 o 
   8   6   6       69.50       60.89     10.99 o 
   9   6   6       81.21       58.61      6.08 o 
  10   6   6      330.91      296.17     11.67 o 
  11   6   6       29.26       33.80      5.91 o 
  12   6   6       20.20       25.97      5.92 o 
 -10   7   6      107.29      123.30     13.22 o 
  -9   7   6      529.52      510.83     22.62 o 
  -8   7   6      194.11      204.18     13.63 o 
  -7   7   6      268.75      268.69     14.49 o 
  -6   7   6     1588.78     1585.20     28.31 o 
  -5   7   6      172.10      195.73      5.59 o 
  -4   7   6      141.90      157.08      4.81 o 
  -3   7   6      116.78      121.27      8.08 o 
  -2   7   6      165.40      122.76      7.75 o 
  -1   7   6     1627.89     1708.46     39.83 o 
   0   7   6      513.27      500.35     15.37 o 
   1   7   6       24.87       20.96      2.18 o 
   2   7   6      281.20      224.06      4.71 o 
   3   7   6      333.52      378.82      6.41 o 
   4   7   6      449.39      507.99      7.79 o 
   5   7   6       66.04       60.79      3.36 o 
   6   7   6      773.57      819.92     17.86 o 
   7   7   6      271.46      241.98      9.39 o 
   8   7   6     1184.51     1164.27     24.44 o 
   9   7   6        6.83        6.86      3.85 o 
  10   7   6      105.79      105.17      8.18 o 
  11   7   6       24.29       25.63      5.60 o 
  12   7   6       11.32        6.00      5.17 o 
 -10   8   6      240.25      237.83     16.13 o 
  -9   8   6        4.69        5.83      6.20 o 
  -8   8   6       77.27       80.92      9.87 o 
  -7   8   6      114.81      108.47     10.47 o 
  -6   8   6      151.25      164.99      6.66 o 
  -5   8   6       18.69       16.96      2.50 o 
  -4   8   6       78.16       62.49      3.53 o 
  -3   8   6      226.49      284.01     12.30 o 
  -2   8   6      128.40      108.34      7.79 o 
  -1   8   6     1467.83     1565.02     37.26 o 
   0   8   6     2316.42     2307.89     36.99 o 
   1   8   6       18.44       53.69      4.70 o 
   2   8   6     2813.27     2987.40     32.50 o 
   3   8   6      612.63      602.21      9.01 o 
   4   8   6      714.68      732.40     10.43 o 
   5   8   6     1146.86     1094.16     14.18 o 
   6   8   6        6.12       12.19      3.45 o 
   7   8   6      320.91      315.38     10.72 o 
   8   8   6      268.47      255.57     11.19 o 
   9   8   6      178.80      194.38     12.64 o 
  10   8   6       28.85       29.41      5.48 o 
  11   8   6      353.57      366.07     13.98 o 
 -10   9   6       43.36       59.82     10.42 o 
  -9   9   6       26.29       12.51      7.01 o 
  -8   9   6      209.84      214.75     13.74 o 
  -7   9   6     1387.41     1268.73     36.49 o 
  -6   9   6      657.93      683.52     23.32 o 
  -5   9   6       91.49       94.60      4.52 o 
  -4   9   6     1373.68     1411.35     26.05 o 
  -3   9   6     1424.19     1464.82     36.74 o 
  -2   9   6     1978.59     2137.98     49.51 o 
  -1   9   6      420.20      396.94     11.21 o 
   0   9   6     1485.08     1541.78     26.57 o 
   1   9   6       55.99       53.45      4.23 o 
   2   9   6      598.69      581.06      8.08 o 
   3   9   6      494.46      550.32     11.28 o 
   4   9   6      304.99      315.76      6.30 o 
   5   9   6       23.35       25.54      2.32 o 
   6   9   6       86.53       60.67      5.62 o 
   7   9   6      229.64      231.77     14.75 o 
   8   9   6       81.04       73.66     10.72 o 
   9   9   6      100.82       92.61      7.64 o 
  10   9   6       11.39       17.28      9.49 o 
  11   9   6        1.95        3.46      4.55 o 
  -9  10   6      314.14      334.20     18.24 o 
  -8  10   6       91.86       80.55     10.01 o 
  -7  10   6        2.42        8.01      5.35 o 
  -6  10   6       40.14       32.39      6.80 o 
  -5  10   6      245.56      291.27      7.49 o 
  -4  10   6      492.98      512.95     12.92 o 
  -3  10   6        0.01        2.40      2.54 o 
  -2  10   6      124.35      145.22      7.36 o 
  -1  10   6      167.93      172.20      6.86 o 
   0  10   6      438.47      386.50     10.65 o 
   1  10   6      666.34      622.41     11.50 o 
   2  10   6      488.39      451.99      7.89 o 
   3  10   6      125.81       99.02      5.40 o 
   4  10   6      218.58      216.02      5.41 o 
   5  10   6      378.20      394.52      7.45 o 
   6  10   6     3286.07     3263.12     73.89 o 
   7  10   6      652.76      701.31     17.64 o 
   8  10   6      208.87      211.16      9.92 o 
   9  10   6      171.55      186.36      9.71 o 
  10  10   6        0.23       11.11      4.64 o 
  11  10   6        1.26        3.19      6.77 o 
  -9  11   6        1.61        5.15      4.71 o 
  -8  11   6      847.84      796.08     27.98 o 
  -7  11   6       53.83       55.91      8.50 o 
  -6  11   6       39.95       30.61      6.89 o 
  -5  11   6      102.59      117.63      5.34 o 
  -4  11   6      156.93      167.61      8.23 o 
  -3  11   6      228.56      236.88      6.98 o 
  -2  11   6      700.63      684.18     15.45 o 
  -1  11   6        0.12       -3.32      3.32 o 
   0  11   6      277.69      271.39      7.38 o 
   1  11   6      127.69      121.33      5.04 o 
   2  11   6      295.82      290.32      9.37 o 
   3  11   6      758.93      734.37     11.45 o 
   4  11   6      215.45      202.04      5.47 o 
   5  11   6      342.99      363.64      7.41 o 
   6  11   6     1115.75     1055.69     22.70 o 
   7  11   6       14.65       17.33      4.61 o 
   8  11   6      432.51      405.05     13.70 o 
   9  11   6      146.13      119.59     15.88 o 
  10  11   6        7.36        3.73      4.60 o 
  -9  12   6        0.01        8.04      4.86 o 
  -8  12   6        5.33        6.10      7.50 o 
  -7  12   6       32.73       34.03      9.39 o 
  -6  12   6      356.80      333.76     12.09 o 
  -5  12   6      155.36      141.93      8.34 o 
  -4  12   6      828.35      858.00     15.77 o 
  -3  12   6      125.54      133.52      5.13 o 
  -2  12   6     1211.85     1202.06     19.78 o 
  -1  12   6      295.53      295.09      8.07 o 
   0  12   6     2326.00     2344.65     32.79 o 
   1  12   6        5.18        5.12      3.28 o 
   2  12   6      331.31      308.10     10.04 o 
   3  12   6        1.95        1.53      2.35 o 
   4  12   6      102.02      110.39      4.60 o 
   5  12   6       48.97       51.05      3.87 o 
   6  12   6      478.08      442.21     13.64 o 
   7  12   6       93.90       93.79      8.13 o 
   8  12   6       28.80       22.49      5.10 o 
   9  12   6       54.68       57.20     10.54 o 
  10  12   6       11.52       17.95      5.42 o 
  -8  13   6      714.96      787.73     21.07 o 
  -7  13   6        9.93        2.92      2.63 o 
  -6  13   6        2.21        3.76      4.07 o 
  -5  13   6      179.94      148.55      8.65 o 
  -4  13   6      262.48      258.44      8.00 o 
  -3  13   6     2150.44     2097.26     26.61 o 
  -2  13   6      292.10      262.03      7.95 o 
  -1  13   6      310.20      335.59     10.96 o 
   0  13   6      299.34      267.61      7.84 o 
   1  13   6       87.53       88.31      5.05 o 
   2  13   6      837.67      854.44     19.30 o 
   3  13   6       80.22       92.45      6.55 o 
   4  13   6      495.07      497.90      9.63 o 
   5  13   6        0.23        1.02      2.31 o 
   6  13   6      103.70      116.70      8.26 o 
   7  13   6      274.20      261.51     14.64 o 
   8  13   6        3.46        5.35      4.31 o 
   9  13   6      366.08      364.10     14.06 o 
  -7  14   6       51.04       35.01      9.79 o 
  -6  14   6        0.04       -0.46      6.60 o 
  -5  14   6      342.70      370.52     20.51 o 
  -4  14   6        0.01        1.17      3.04 o 
  -3  14   6        1.95        2.80      2.96 o 
  -2  14   6      387.91      355.73     13.05 o 
  -1  14   6      506.48      517.06     11.60 o 
   0  14   6      774.86      746.95     14.30 o 
   1  14   6     1628.84     1621.41     24.87 o 
   2  14   6     1148.13     1154.79     24.40 o 
   3  14   6       15.90       21.29      5.23 o 
   4  14   6        3.48        1.40      2.77 o 
   5  14   6       31.16       44.33      3.75 o 
   6  14   6        3.59        4.97      4.12 o 
   7  14   6        3.09        7.92      5.64 o 
   8  14   6       48.93       54.80     13.13 o 
   9  14   6       57.61       55.49      7.10 o 
  -7  15   6      165.27      164.34     16.59 o 
  -6  15   6      346.78      347.72     20.60 o 
  -5  15   6        1.93       -1.96      6.49 o 
  -4  15   6      448.01      427.13     19.52 o 
  -3  15   6        3.28        2.61      4.32 o 
  -2  15   6        1.92       -0.61      4.16 o 
  -1  15   6      135.44      131.58      9.04 o 
   0  15   6       30.14       31.21      5.89 o 
   1  15   6       86.18       83.82      7.27 o 
   2  15   6        3.27        4.05      3.84 o 
   3  15   6       47.74       53.21      5.81 o 
   4  15   6        0.73       -2.82      2.82 o 
   5  15   6       12.10       15.74      3.61 o 
   6  15   6       98.54       99.55      8.22 o 
   7  15   6       66.44       70.77      7.44 o 
   8  15   6      131.93      128.90      9.86 o 
  -6  16   6        4.18       10.61      7.54 o 
  -5  16   6      158.86      202.37     18.19 o 
  -4  16   6       62.77       63.69      8.37 o 
  -3  16   6        3.06        3.78      7.35 o 
  -2  16   6       96.82      128.48      9.28 o 
  -1  16   6      264.02      220.86     10.74 o 
   0  16   6        1.27        4.63      4.40 o 
   1  16   6      289.30      313.95     12.17 o 
   2  16   6      238.63      208.90     10.07 o 
   3  16   6       30.78       43.80      5.69 o 
   4  16   6      980.67      962.40     18.43 o 
   5  16   6        9.16       20.08      7.57 o 
   6  16   6       13.76       20.24      7.80 o 
   7  16   6      186.49      188.86     15.10 o 
  -5  17   6      116.41      120.49     14.99 o 
  -4  17   6       37.55       43.63      7.25 o 
  -3  17   6      514.22      502.79     17.17 o 
  -2  17   6      180.70      192.98     24.64 o 
  -1  17   6       10.41       16.90      5.65 o 
   0  17   6       71.80       71.06      7.65 o 
   1  17   6       24.27       22.28      5.57 o 
   2  17   6      625.36      655.56     39.68 o 
   3  17   6        0.41        5.92      4.21 o 
   4  17   6      201.41      183.59      8.26 o 
   5  17   6       35.99       33.93      8.88 o 
   6  17   6       34.42       63.27     10.84 o 
  -3  18   6        0.47       -4.49      4.49 o 
  -2  18   6        3.05        6.61      5.00 o 
  -1  18   6      807.15      760.56     21.65 o 
   0  18   6      146.67      140.39     10.17 o 
   1  18   6      648.37      654.95     19.50 o 
   2  18   6       88.32      104.36      8.98 o 
   3  18   6        7.13        0.28      4.68 o 
   4  18   6        3.01        3.87      3.84 o 
   5  18   6       14.44       40.97      9.56 o 
  -1  19   6      760.41      784.66     26.38 o 
   0  19   6      222.51      239.32     12.20 o 
   1  19   6       47.74       56.93      7.59 o 
   2  19   6      133.32      136.39     10.12 o 
   3  19   6       21.12       34.38      6.46 o 
  -2 -16   7        8.49        7.65      5.36 o 
  -1 -16   7      194.87      226.95     14.38 o 
   0 -16   7       18.16       21.46      8.70 o 
   1 -16   7        0.02        0.77      4.68 o 
   2 -16   7       25.61       18.78      5.92 o 
   3 -16   7        3.20        3.91      4.96 o 
  -4 -15   7      326.27      343.77     19.12 o 
  -3 -15   7        0.31       -2.65      8.24 o 
  -2 -15   7        5.66        0.09      4.71 o 
  -1 -15   7        3.38       -0.02      5.69 o 
   0 -15   7        6.49        5.39      5.01 o 
   1 -15   7        0.35        3.33      8.32 o 
   2 -15   7       23.56       11.78      5.46 o 
   3 -15   7      162.63      170.41     11.23 o 
   4 -15   7      244.63      215.27     11.75 o 
   5 -15   7      369.04      400.52     24.17 o 
  -5 -14   7       74.36       82.92     11.10 o 
  -4 -14   7      273.53      254.57     16.55 o 
  -3 -14   7      467.80      474.31     16.16 o 
  -2 -14   7        0.15       -3.81      4.25 o 
  -1 -14   7       18.99       13.38      5.13 o 
   0 -14   7        0.00       -2.45      4.10 o 
   1 -14   7      198.92      188.75     20.59 o 
   2 -14   7        4.52        0.79      4.43 o 
   3 -14   7        5.17        4.77      4.65 o 
   4 -14   7      208.30      204.95     16.02 o 
   5 -14   7       81.87       69.94      7.61 o 
   6 -14   7       44.68       25.37      6.01 o 
  -6 -13   7       14.60       18.89      6.97 o 
  -5 -13   7      318.90      330.98     17.81 o 
  -4 -13   7      179.53      167.26     12.90 o 
  -3 -13   7      225.74      225.95     26.22 o 
  -2 -13   7      350.97      388.66     14.14 o 
  -1 -13   7       33.14       43.60      6.21 o 
   0 -13   7       10.85        7.52      5.27 o 
   1 -13   7      489.81      480.48     15.58 o 
   2 -13   7       70.52       53.05     13.43 o 
   3 -13   7       36.62       37.41      6.43 o 
   4 -13   7      189.52      202.61     10.31 o 
   5 -13   7      208.99      236.72     15.37 o 
   6 -13   7      333.13      356.95     17.70 o 
   7 -13   7      317.11      328.66     10.80 o 
  -7 -12   7        4.25        1.90      4.41 o 
  -6 -12   7       13.82       11.87      6.60 o 
  -5 -12   7        9.56        5.17      5.75 o 
  -4 -12   7      104.85      122.36     12.21 o 
  -3 -12   7      307.90      272.29     27.51 o 
  -2 -12   7        1.66        3.58      4.36 o 
  -1 -12   7     1432.41     1337.45     50.84 o 
   0 -12   7       93.94      128.95     13.34 o 
   1 -12   7      672.66      599.50     17.29 o 
   2 -12   7      424.66      401.47     13.87 o 
   3 -12   7      724.89      751.13     19.74 o 
   4 -12   7        1.57        1.96      4.27 o 
   5 -12   7       23.83       33.63      5.61 o 
   6 -12   7      965.40      970.25     23.54 o 
   7 -12   7       46.32       45.65      5.95 o 
   8 -12   7      215.79      210.44     10.52 o 
  -8 -11   7      492.64      510.64     23.82 o 
  -7 -11   7       36.81       34.23      8.93 o 
  -6 -11   7       10.02       14.39      6.35 o 
  -5 -11   7       31.60       28.66      7.05 o 
  -4 -11   7     1130.59     1074.83     33.65 o 
  -3 -11   7      356.25      371.25     13.17 o 
  -2 -11   7        2.37        5.35      4.12 o 
  -1 -11   7      488.06      458.43     14.36 o 
   0 -11   7        1.29        5.81      4.07 o 
   1 -11   7     1982.36     1893.10     36.51 o 
   2 -11   7       99.72      105.92      7.98 o 
   3 -11   7       71.72       63.61      8.74 o 
   4 -11   7       28.36       14.55      4.17 o 
   5 -11   7     1077.69     1065.65     24.34 o 
   6 -11   7      189.92      175.41      9.40 o 
   7 -11   7      186.99      164.13     10.80 o 
   8 -11   7      127.70       99.20     11.88 o 
   9 -11   7       75.40       51.36      9.37 o 
  -8 -10   7        0.15        7.99      6.78 o 
  -7 -10   7        5.62        5.38      4.13 o 
  -6 -10   7      331.56      357.93     17.31 o 
  -5 -10   7       16.97       11.90      6.18 o 
  -4 -10   7       42.93       56.05      8.57 o 
  -3 -10   7      925.78      934.27     29.57 o 
  -2 -10   7      229.99      235.35     12.32 o 
  -1 -10   7     1375.39     1378.20     28.38 o 
   0 -10   7      417.75      437.62     13.62 o 
   1 -10   7     2782.54     2819.12     49.36 o 
   2 -10   7       21.14       23.72      4.58 o 
   3 -10   7      344.55      329.80     11.65 o 
   4 -10   7      352.33      330.19     15.98 o 
   5 -10   7      379.25      362.22     18.37 o 
   6 -10   7      473.72      468.63     11.65 o 
   7 -10   7       83.85       89.11      8.17 o 
   8 -10   7      377.95      363.40     10.46 o 
   9 -10   7       97.21       90.22     11.30 o 
  -9  -9   7      184.00      183.55     14.44 o 
  -8  -9   7      190.35      179.32      9.29 o 
  -7  -9   7        2.45       -2.23      3.75 o 
  -6  -9   7     1308.36     1272.54     26.35 o 
  -5  -9   7     1297.17     1214.66     35.17 o 
  -4  -9   7       25.95       23.30      6.52 o 
  -3  -9   7     1125.66     1145.23     33.50 o 
  -2  -9   7       49.70       29.50      4.94 o 
  -1  -9   7        6.31        7.53      3.61 o 
   0  -9   7        0.41       -4.04      4.04 o 
   1  -9   7       35.97       21.35      4.26 o 
   2  -9   7      871.52      834.55     19.36 o 
   3  -9   7      339.23      307.69     10.80 o 
   4  -9   7       19.61       26.57      4.65 o 
   5  -9   7      268.10      254.35     11.35 o 
   6  -9   7      120.36      105.85      6.03 o 
   7  -9   7        0.26        1.46      2.95 o 
   8  -9   7      570.19      563.09     13.18 o 
   9  -9   7       37.24       18.25      6.99 o 
  10  -9   7       44.84       48.66      9.70 o 
  -9  -8   7       41.45       44.66      9.46 o 
  -8  -8   7        0.00       -2.27      3.74 o 
  -7  -8   7      215.23      229.36      9.47 o 
  -6  -8   7      293.27      296.85      8.51 o 
  -5  -8   7       26.00       36.67      6.14 o 
  -4  -8   7      289.19      299.19      9.21 o 
  -3  -8   7      292.28      292.87     10.45 o 
  -2  -8   7        1.15        1.31      2.45 o 
  -1  -8   7      506.54      449.01     12.93 o 
   0  -8   7     1804.98     1800.95     33.24 o 
   1  -8   7      105.59       76.81      9.60 o 
   2  -8   7      985.57     1039.57     30.27 o 
   3  -8   7     2131.91     2102.49     51.68 o 
   4  -8   7        0.23        2.97      3.21 o 
   5  -8   7      585.14      553.84     14.59 o 
   6  -8   7        0.49       -0.96      2.57 o 
   7  -8   7       67.66       65.47      8.02 o 
   8  -8   7      106.18       92.44      5.71 o 
   9  -8   7      108.43      105.11     11.30 o 
  10  -8   7       37.38       28.20      7.95 o 
 -10  -7   7        1.72        4.33      3.60 o 
  -9  -7   7        1.95        3.45      3.27 o 
  -8  -7   7      564.16      562.12     12.92 o 
  -7  -7   7     2668.61     2743.60     38.26 o 
  -6  -7   7      256.60      261.63     10.77 o 
  -5  -7   7      913.37      937.32     24.57 o 
  -4  -7   7       13.57       17.44      3.87 o 
  -3  -7   7      783.29      840.31     16.74 o 
  -2  -7   7       25.48       36.78      4.59 o 
  -1  -7   7      503.28      536.25      9.84 o 
   0  -7   7        1.99       10.96      3.35 o 
   1  -7   7      275.29      314.10      6.22 o 
   2  -7   7      920.29      982.37     20.48 o 
   3  -7   7      124.61       95.50     25.62 o 
   4  -7   7       34.72       33.49      4.73 o 
   5  -7   7      133.71      134.22      6.93 o 
   6  -7   7       30.83       21.22      3.19 o 
   7  -7   7        0.67        1.95      2.61 o 
   8  -7   7      205.78      195.73     12.87 o 
   9  -7   7      460.87      474.61     20.72 o 
  10  -7   7      160.77      152.25     13.85 o 
  11  -7   7       40.47       32.57      8.35 o 
 -10  -6   7       21.81       27.65      5.75 o 
  -9  -6   7       87.06       93.06      6.10 o 
  -8  -6   7       11.25        9.79      2.78 o 
  -7  -6   7       89.73       93.14      6.83 o 
  -6  -6   7     3136.94     3237.34     43.19 o 
  -5  -6   7     1265.77     1256.35     23.90 o 
  -4  -6   7     1101.60     1049.26     20.24 o 
  -3  -6   7     2041.08     2023.61     33.50 o 
  -2  -6   7      346.09      384.88      9.41 o 
  -1  -6   7     3078.36     3000.64     38.86 o 
   0  -6   7      366.73      266.95      4.82 o 
   1  -6   7      428.55      388.20     10.90 o 
   2  -6   7      236.41      246.58      8.48 o 
   3  -6   7     1870.08     1948.51     34.02 o 
   4  -6   7     1212.52     1205.42     23.29 o 
   5  -6   7      904.78      911.72     15.46 o 
   6  -6   7      613.56      577.81     11.53 o 
   7  -6   7      326.89      340.69     10.16 o 
   8  -6   7       81.10       66.46      4.64 o 
   9  -6   7      357.87      371.82     18.22 o 
  10  -6   7      192.87      166.26     14.22 o 
  11  -6   7       75.96       83.57     11.03 o 
 -10  -5   7       17.82       14.81      7.42 o 
  -9  -5   7      131.45      113.71      6.49 o 
  -8  -5   7       46.24       41.23      4.40 o 
  -7  -5   7        3.81        0.61      2.35 o 
  -6  -5   7      305.01      293.49      8.04 o 
  -5  -5   7      185.53      173.51      6.00 o 
  -4  -5   7      245.56      217.04      7.65 o 
  -3  -5   7       84.53       76.84      8.83 o 
  -2  -5   7      576.22      576.13     12.33 o 
  -1  -5   7     3431.76     3502.94     43.08 o 
   0  -5   7      194.09      184.36      6.12 o 
   1  -5   7     1060.20     1038.77     15.33 o 
   2  -5   7     1683.25     1748.85     42.07 o 
   3  -5   7      129.48      131.26      6.08 o 
   4  -5   7      614.27      685.24     14.92 o 
   5  -5   7     2287.70     2198.31     30.03 o 
   6  -5   7      193.83      180.53      5.98 o 
   7  -5   7      797.14      806.52     19.08 o 
   8  -5   7      844.79      838.89     27.22 o 
   9  -5   7       11.48       17.29      5.99 o 
  10  -5   7      134.62      147.20     13.34 o 
  11  -5   7     1617.20     1676.64     47.33 o 
 -10  -4   7      522.23      518.17     23.59 o 
  -9  -4   7        5.28        3.49      3.10 o 
  -8  -4   7       37.06       42.59      3.63 o 
  -7  -4   7     1175.21     1182.24     16.54 o 
  -6  -4   7        7.71        8.82      2.31 o 
  -5  -4   7        0.49        0.71      2.54 o 
  -4  -4   7      717.91      745.74     15.74 o 
  -3  -4   7       32.37       33.53      3.64 o 
  -2  -4   7      610.69      726.28     11.60 o 
  -1  -4   7     4041.05     4294.43     52.13 o 
   0  -4   7     2873.06     3298.12     49.67 o 
   1  -4   7     4238.53     4275.39     52.90 o 
   2  -4   7     1956.31     1847.20    181.72 o 
   3  -4   7       60.29       84.86      4.96 o 
   4  -4   7       72.63       94.21      5.15 o 
   5  -4   7       32.83       42.09      3.19 o 
   6  -4   7       83.05       68.83      6.18 o 
   7  -4   7        2.10       -1.44      2.03 o 
   8  -4   7     1139.36      996.74     30.18 o 
   9  -4   7       22.50       30.16      6.97 o 
  10  -4   7       18.08       11.27      6.30 o 
  11  -4   7        0.97       -4.72      5.29 o 
  12  -4   7        0.45        6.05      7.01 o 
 -11  -3   7       28.03       17.69      8.74 o 
 -10  -3   7       23.45       31.10      8.37 o 
  -9  -3   7      522.24      517.66     10.16 o 
  -8  -3   7        3.41        2.81      2.42 o 
  -7  -3   7      533.50      494.20      9.15 o 
  -6  -3   7      198.17      201.13      5.39 o 
  -5  -3   7      204.28      201.68      5.15 o 
  -4  -3   7       15.24       18.95      3.33 o 
  -3  -3   7     1930.95     2080.58     34.04 o 
  -2  -3   7       77.12       53.31      3.13 o 
  -1  -3   7     4362.46     4594.85     68.01 o 
   0  -3   7       30.79       25.93      2.86 o 
   1  -3   7      725.38      743.17     19.08 o 
   2  -3   7      372.79      385.20     11.50 o 
   3  -3   7       67.51       71.62      6.04 o 
   4  -3   7      715.92      687.24     11.42 o 
   5  -3   7      975.74     1038.17     15.72 o 
   6  -3   7        0.92        0.44      2.34 o 
   7  -3   7      161.43      141.03      4.86 o 
   8  -3   7      981.34      940.67     28.76 o 
   9  -3   7     1917.56     1957.66     50.12 o 
  10  -3   7       18.04       19.26      6.66 o 
  11  -3   7      204.73      203.49     14.23 o 
  12  -3   7      180.78      214.24     15.56 o 
 -11  -2   7       43.95       48.16      9.85 o 
 -10  -2   7        3.30       -1.23      6.22 o 
  -9  -2   7      197.04      172.56      8.92 o 
  -8  -2   7      521.32      525.04     11.32 o 
  -7  -2   7      661.84      671.00     12.43 o 
  -6  -2   7      563.17      497.87      9.77 o 
  -5  -2   7     1309.25     1275.82     18.42 o 
  -4  -2   7      818.40      931.12     17.59 o 
  -3  -2   7     1610.29     1633.62     28.26 o 
  -2  -2   7     2028.31     2008.91     32.13 o 
  -1  -2   7     3810.00     3984.71     59.43 o 
   0  -2   7      461.89      510.28     12.78 o 
   1  -2   7    16107.08    16671.22    238.24 o 
   2  -2   7      108.26      105.77      5.81 o 
   3  -2   7     7485.88     7728.70     91.72 o 
   4  -2   7     3385.74     3526.23     43.83 o 
   5  -2   7       39.50       89.37      8.31 o 
   6  -2   7        3.70        5.92      2.33 o 
   7  -2   7      161.90      165.16      7.88 o 
   8  -2   7        0.49        3.96      4.61 o 
   9  -2   7      296.95      290.92     15.04 o 
  10  -2   7       87.76       80.99      9.80 o 
  11  -2   7       33.38       40.87      8.30 o 
  12  -2   7      164.62      182.93     15.53 o 
 -11  -1   7        7.31        5.28      7.19 o 
 -10  -1   7      144.77      138.21     13.87 o 
  -9  -1   7        0.81        1.71      5.74 o 
  -8  -1   7      314.61      371.77     15.88 o 
  -7  -1   7      833.78      807.38     13.85 o 
  -6  -1   7       75.46       78.48      4.06 o 
  -5  -1   7      362.74      362.85      7.39 o 
  -4  -1   7      184.28      212.85      6.33 o 
  -3  -1   7      847.57      864.43     20.23 o 
  -2  -1   7       72.74      102.15      4.86 o 
  -1  -1   7     3557.73     3750.13     78.70 o 
   0  -1   7      188.46      171.06      7.32 o 
   1  -1   7     2679.97     2622.90     46.86 o 
   2  -1   7     1281.79     1203.73     16.29 o 
   3  -1   7     3954.76     4246.88     61.76 o 
   4  -1   7       57.36       50.03      3.43 o 
   5  -1   7     2703.82     2908.83     36.45 o 
   6  -1   7      234.75      236.91      5.84 o 
   7  -1   7     1295.89     1269.90     15.84 o 
   8  -1   7       36.04       23.25      4.22 o 
   9  -1   7       12.27       18.37      4.42 o 
  10  -1   7      109.45      102.88     10.80 o 
  11  -1   7      100.36      114.23     11.88 o 
  12  -1   7       39.73       51.47      9.22 o 
 -11   0   7       44.42       39.55      9.53 o 
 -10   0   7       41.87       36.44      9.09 o 
  -9   0   7       64.01       36.94      8.32 o 
  -8   0   7     1149.37     1123.87     19.51 o 
  -7   0   7        3.79        1.75      2.16 o 
  -6   0   7      236.72      277.41      6.59 o 
  -5   0   7        6.71        3.46      3.31 o 
  -4   0   7      306.73      308.49      5.54 o 
  -3   0   7       26.29       23.73      2.54 o 
  -2   0   7      732.52      840.87     22.23 o 
  -1   0   7        5.34        3.39      2.90 o 
   0   0   7      600.39      422.11     12.91 o 
   1   0   7       44.29      106.07      6.08 o 
   2   0   7      313.63      314.87      6.05 o 
   3   0   7      121.04      152.78      5.16 o 
   4   0   7     6803.75     7334.01     86.12 o 
   5   0   7      418.10      389.58      7.38 o 
   6   0   7       81.03      120.91      9.99 o 
   7   0   7      102.18       91.08      6.13 o 
   8   0   7       13.11        8.24      3.99 o 
   9   0   7      744.13      714.90     17.68 o 
  10   0   7     1454.59     1414.20     29.03 o 
  11   0   7      102.80       95.65      9.41 o 
  12   0   7      120.70      110.81      9.00 o 
 -11   1   7       33.00       12.92      8.01 o 
 -10   1   7       65.60       34.85      8.63 o 
  -9   1   7     1627.60     1505.89     43.92 o 
  -8   1   7     1044.60      956.30     31.08 o 
  -7   1   7       14.63       10.43      2.92 o 
  -6   1   7      660.39      677.40     12.63 o 
  -5   1   7        1.63        3.05      1.58 o 
  -4   1   7       83.11      103.66      3.07 o 
  -3   1   7      201.34      229.71      5.99 o 
  -2   1   7      620.99      601.07     17.62 o 
  -1   1   7     3560.50     3540.37     75.07 o 
   0   1   7      131.72      137.24      5.40 o 
   1   1   7     4796.43     4619.70     65.84 o 
   2   1   7     3433.53     3280.16     39.62 o 
   3   1   7      403.75      372.19      6.87 o 
   4   1   7      394.46      442.62      7.82 o 
   5   1   7        4.23        8.60      1.65 o 
   6   1   7      843.02      934.22     13.72 o 
   7   1   7       74.17       59.38      5.13 o 
   8   1   7        7.67        7.74      3.37 o 
   9   1   7      616.40      610.06     16.04 o 
  10   1   7     1037.33      962.60     22.33 o 
  11   1   7      157.97      156.07      9.98 o 
  12   1   7       65.66       73.75      7.60 o 
 -11   2   7       95.18      101.62     13.04 o 
 -10   2   7        6.33       10.90      7.28 o 
  -9   2   7        7.28        9.88      6.22 o 
  -8   2   7      790.25      756.57     26.92 o 
  -7   2   7       43.33       36.69      3.18 o 
  -6   2   7      242.43      224.25      5.67 o 
  -5   2   7       92.16       81.65      6.97 o 
  -4   2   7       38.39       27.01      1.75 o 
  -3   2   7      568.58      628.25      8.12 o 
  -2   2   7     5851.46     5891.11    122.35 o 
  -1   2   7     2320.95     2192.90     48.93 o 
   0   2   7     4301.45     4322.58     61.36 o 
   1   2   7     6911.87     6748.07     78.15 o 
   2   2   7     6038.06     5531.19     67.07 o 
   3   2   7     3589.10     3823.54     56.56 o 
   4   2   7     2537.85     2706.18     33.51 o 
   5   2   7      867.58     1100.45     15.43 o 
   6   2   7      703.14      710.65     15.54 o 
   7   2   7      146.44      190.88      7.89 o 
   8   2   7      343.22      295.85     10.27 o 
   9   2   7      207.03      185.32     15.34 o 
  10   2   7      137.31      124.67      8.50 o 
  11   2   7        5.00        3.45      4.25 o 
  12   2   7       70.49       83.07      7.99 o 
 -11   3   7        0.75       -2.98      6.26 o 
 -10   3   7       14.50       23.55      7.94 o 
  -9   3   7      169.99      126.27     12.52 o 
  -8   3   7      451.17      447.67     19.98 o 
  -7   3   7     1528.91     1425.66     26.11 o 
  -6   3   7      118.61      127.12      5.24 o 
  -5   3   7      930.64      913.26     15.56 o 
  -4   3   7       73.61       42.80      3.26 o 
  -3   3   7     1023.66     1047.17     14.38 o 
  -2   3   7       11.25       18.78      4.16 o 
  -1   3   7     1216.89     1216.72     29.84 o 
   0   3   7     1024.89     1014.01     13.04 o 
   1   3   7       29.44       17.84      1.65 o 
   2   3   7      281.66      335.10      7.72 o 
   3   3   7     6571.07     7301.57    104.44 o 
   4   3   7       28.72       26.78      3.19 o 
   5   3   7     2500.65     2634.27     32.85 o 
   6   3   7       80.26      110.01      5.87 o 
   7   3   7      301.76      295.75      9.72 o 
   8   3   7      530.52      537.47     16.43 o 
   9   3   7     1467.98     1397.95     28.03 o 
  10   3   7      100.82       96.46      7.86 o 
  11   3   7      375.46      349.99     12.99 o 
  12   3   7        2.18        1.17      4.27 o 
 -11   4   7        2.40        2.69      6.49 o 
 -10   4   7       79.51       78.56     11.18 o 
  -9   4   7      105.06       86.89     11.01 o 
  -8   4   7      182.32      187.36     13.46 o 
  -7   4   7      113.95      108.26     10.74 o 
  -6   4   7        1.36        5.53      2.32 o 
  -5   4   7      544.81      584.83     12.71 o 
  -4   4   7     1081.38     1152.98     16.27 o 
  -3   4   7     1479.23     1530.60     23.43 o 
  -2   4   7      728.94      692.42     20.09 o 
  -1   4   7     6300.96     6625.46    136.51 o 
   0   4   7     1745.30     2122.67     25.75 o 
   1   4   7     7005.02     7188.03     83.33 o 
   2   4   7        9.22       19.36      1.98 o 
   3   4   7        0.04       23.23      2.78 o 
   4   4   7      473.25      578.19     15.27 o 
   5   4   7       88.57      112.36      5.80 o 
   6   4   7     2819.55     2793.57     45.12 o 
   7   4   7      124.10      133.98      9.59 o 
   8   4   7       43.49       65.82      5.84 o 
   9   4   7      332.90      317.66     11.45 o 
  10   4   7      358.69      332.95     22.38 o 
  11   4   7      112.73      126.81      9.29 o 
  12   4   7       72.45       64.80      7.51 o 
 -11   5   7       80.71       73.95     11.76 o 
 -10   5   7       31.85       33.15      8.83 o 
  -9   5   7       15.17       23.76      7.58 o 
  -8   5   7     1496.81     1417.40     41.06 o 
  -7   5   7     2039.44     2118.06     54.13 o 
  -6   5   7     1768.95     1692.82     44.32 o 
  -5   5   7     1870.55     1853.51     25.13 o 
  -4   5   7        4.94       16.01      1.99 o 
  -3   5   7      608.68      575.95     14.65 o 
  -2   5   7       56.52       77.21      3.44 o 
  -1   5   7     2548.31     2383.78     36.27 o 
   0   5   7        0.08       -1.51      1.51 o 
   1   5   7     1117.19     1075.58     16.75 o 
   2   5   7     2488.03     2530.88     31.59 o 
   3   5   7     1137.31     1175.86     20.28 o 
   4   5   7     1324.50     1366.91     23.74 o 
   5   5   7        6.53       13.49      1.77 o 
   6   5   7     3121.69     3166.90     50.40 o 
   7   5   7      523.53      555.98     14.17 o 
   8   5   7      282.90      299.53     10.58 o 
   9   5   7      114.61       92.35      7.28 o 
  10   5   7      710.95      656.67     17.91 o 
  11   5   7       15.46       11.94      5.28 o 
  12   5   7       38.94       27.14      8.41 o 
 -10   6   7       97.37       98.84     12.32 o 
  -9   6   7      154.72      160.37     14.49 o 
  -8   6   7      407.98      393.15     18.74 o 
  -7   6   7       49.33       41.03      7.88 o 
  -6   6   7       75.46      100.11      9.96 o 
  -5   6   7     2249.86     2334.21     30.74 o 
  -4   6   7      640.92      606.36     19.15 o 
  -3   6   7      756.31      683.31     12.33 o 
  -2   6   7     4399.80     4310.64     92.19 o 
  -1   6   7        5.05       19.45      4.43 o 
   0   6   7     2963.49     3116.77     37.62 o 
   1   6   7      306.15      320.54      7.21 o 
   2   6   7     6865.60     6517.32    443.10 o 
   3   6   7       78.72       79.90      4.43 o 
   4   6   7     1876.30     1942.40     31.95 o 
   5   6   7     2686.09     2771.90     35.83 o 
   6   6   7      188.92      146.86      6.99 o 
   7   6   7        0.34       -2.95      2.95 o 
   8   6   7      354.97      365.66     15.43 o 
   9   6   7      115.36       84.11      7.10 o 
  10   6   7       92.28       99.95      8.24 o 
  11   6   7        9.59        7.43      4.43 o 
  12   6   7      158.95      151.67     10.51 o 
 -10   7   7       63.98       59.15     10.77 o 
  -9   7   7        2.54        7.64      6.55 o 
  -8   7   7      117.05      127.49     12.04 o 
  -7   7   7       11.81        9.84      5.61 o 
  -6   7   7      160.30      133.94     10.39 o 
  -5   7   7       80.69       83.69      4.07 o 
  -4   7   7      320.93      377.46      7.57 o 
  -3   7   7     1168.69     1136.98     30.43 o 
  -2   7   7      140.92      165.86      9.06 o 
  -1   7   7     4151.36     4242.88     90.50 o 
   0   7   7      590.52      512.56     16.19 o 
   1   7   7       16.08       25.11      2.20 o 
   2   7   7      817.43      802.07     12.41 o 
   3   7   7       23.98       20.42      2.90 o 
   4   7   7       45.22       68.75      3.63 o 
   5   7   7        1.88        4.45      2.17 o 
   6   7   7      259.28      258.39      9.17 o 
   7   7   7      102.33      117.43     12.32 o 
   8   7   7      900.75      853.10     19.86 o 
   9   7   7     2216.35     2133.67     39.32 o 
  10   7   7     1093.33     1087.44     24.97 o 
  11   7   7      217.92      213.79     21.78 o 
  12   7   7       63.27       62.70      7.70 o 
 -10   8   7        0.03       -0.89      6.67 o 
  -9   8   7       18.22       25.80      7.96 o 
  -8   8   7       10.24        0.48      5.79 o 
  -7   8   7       70.08       75.09      9.61 o 
  -6   8   7       73.86       77.19      8.86 o 
  -5   8   7       27.04       12.55      3.62 o 
  -4   8   7       74.61       89.47      4.01 o 
  -3   8   7      720.68      798.23     23.56 o 
  -2   8   7     2034.51     2056.04     48.22 o 
  -1   8   7     5524.71     5449.00    114.46 o 
   0   8   7        4.61       10.89      3.82 o 
   1   8   7     6904.68     7435.86     87.40 o 
   2   8   7      168.84      122.73      4.30 o 
   3   8   7       52.26       57.83      5.64 o 
   4   8   7       37.62       33.91      2.96 o 
   5   8   7      429.20      402.16      9.17 o 
   6   8   7      735.89      734.90     16.94 o 
   7   8   7       25.62       33.83      4.71 o 
   8   8   7       18.76       16.77      4.28 o 
   9   8   7      980.73      988.97     23.63 o 
  10   8   7      270.19      238.75     11.16 o 
  11   8   7        7.41        2.62      4.64 o 
 -10   9   7      362.86      401.17     21.06 o 
  -9   9   7      528.72      553.93     23.58 o 
  -8   9   7      295.26      301.50     16.53 o 
  -7   9   7       19.44       17.80      6.77 o 
  -6   9   7      136.46      150.80     12.16 o 
  -5   9   7      715.78      708.08     16.88 o 
  -4   9   7      257.29      251.79      6.48 o 
  -3   9   7       43.74       22.65      4.92 o 
  -2   9   7     2099.37     2094.36     49.34 o 
  -1   9   7      236.57      212.41     10.50 o 
   0   9   7     1255.57     1200.48     30.63 o 
   1   9   7     1109.58     1079.46     20.16 o 
   2   9   7      888.23      932.31     12.56 o 
   3   9   7     2940.29     3046.26     34.05 o 
   4   9   7       93.11       98.17      3.85 o 
   5   9   7      171.34      191.69      5.96 o 
   6   9   7       47.84       44.50      5.09 o 
   7   9   7      596.58      614.15     15.96 o 
   8   9   7      348.26      298.98     23.23 o 
   9   9   7      267.36      228.60     12.49 o 
  10   9   7       32.57       32.16      6.72 o 
  11   9   7        0.03        1.80      4.36 o 
  -9  10   7      109.07      153.32     14.44 o 
  -8  10   7       39.39       43.51      8.41 o 
  -7  10   7       67.27       50.05      8.08 o 
  -6  10   7        4.23        6.01      4.98 o 
  -5  10   7     1344.65     1298.74     25.68 o 
  -4  10   7        0.85        1.37      3.07 o 
  -3  10   7      364.52      362.68     14.79 o 
  -2  10   7       20.63       28.55      4.90 o 
  -1  10   7       15.13       16.30      4.52 o 
   0  10   7     1550.59     1615.70     31.19 o 
   1  10   7     3122.91     3162.32     49.82 o 
   2  10   7      166.76      189.52      4.47 o 
   3  10   7      689.34      668.75     10.36 o 
   4  10   7       57.68       57.04      3.25 o 
   5  10   7      302.25      280.92      7.40 o 
   6  10   7      645.54      557.43     14.76 o 
   7  10   7      183.65      179.78      8.69 o 
   8  10   7      614.59      589.24     21.91 o 
   9  10   7        3.67        3.69      4.53 o 
  10  10   7        5.94        7.95      6.19 o 
  11  10   7      223.91      266.84     12.32 o 
  -9  11   7       13.26       14.12      7.65 o 
  -8  11   7      289.90      327.19     17.56 o 
  -7  11   7      100.05      106.28     11.06 o 
  -6  11   7      410.41      423.62     18.23 o 
  -5  11   7        2.21        3.66      3.59 o 
  -4  11   7      186.03      206.45      8.20 o 
  -3  11   7      287.90      292.41     13.11 o 
  -2  11   7       21.86       18.83      4.87 o 
  -1  11   7      331.71      316.30      9.76 o 
   0  11   7      160.50      163.89      6.99 o 
   1  11   7        0.87       -0.27      2.18 o 
   2  11   7        4.75        8.22      2.40 o 
   3  11   7     2336.23     2281.65     27.20 o 
   4  11   7      107.11      111.18      5.04 o 
   5  11   7       10.21       12.50      3.16 o 
   6  11   7      113.48      102.38     18.46 o 
   7  11   7      986.16      978.14     35.81 o 
   8  11   7      120.06      143.88      9.29 o 
   9  11   7     1491.87     1532.60     32.00 o 
  10  11   7        7.07        6.47      7.25 o 
  -8  12   7       12.41        9.46      6.49 o 
  -7  12   7        5.65       -1.82      5.41 o 
  -6  12   7      348.53      370.49     17.12 o 
  -5  12   7      182.45      171.85      8.18 o 
  -4  12   7      102.44      101.91      6.69 o 
  -3  12   7      179.72      161.39      7.33 o 
  -2  12   7      724.12      738.35     17.01 o 
  -1  12   7      179.24      192.87      6.77 o 
   0  12   7        1.91        0.49      2.45 o 
   1  12   7        2.19        1.87      2.63 o 
   2  12   7      244.34      212.75      6.64 o 
   3  12   7     1032.56     1043.40     15.04 o 
   4  12   7      227.05      218.69      5.99 o 
   5  12   7      231.96      250.98      7.94 o 
   6  12   7      296.27      273.55     10.48 o 
   7  12   7      103.65      104.56      7.85 o 
   8  12   7      185.79      207.04     10.36 o 
   9  12   7       46.55       51.13      7.51 o 
  10  12   7      178.13      190.00     11.11 o 
  -8  13   7       39.54       39.72      6.42 o 
  -7  13   7       59.08       66.54      7.21 o 
  -6  13   7       62.77       85.69      7.53 o 
  -5  13   7       77.01       88.69      5.82 o 
  -4  13   7        7.10        8.57      3.12 o 
  -3  13   7      127.84      138.79     10.14 o 
  -2  13   7      450.42      420.01     10.39 o 
  -1  13   7       57.82       73.54      5.03 o 
   0  13   7        1.94        2.54      2.57 o 
   1  13   7      114.12      114.56      5.68 o 
   2  13   7     1155.22     1125.58     23.54 o 
   3  13   7      164.03      157.75      6.27 o 
   4  13   7      952.76      912.75     14.08 o 
   5  13   7        1.54       -0.23      2.33 o 
   6  13   7      245.53      202.43      9.45 o 
   7  13   7      106.21       99.68      8.07 o 
   8  13   7      866.63      840.01     21.53 o 
   9  13   7       60.71       55.05      7.09 o 
  -7  14   7      131.28      155.42     16.09 o 
  -6  14   7       88.28       96.37      8.14 o 
  -5  14   7       22.72       30.41      5.30 o 
  -4  14   7       59.60       68.73      5.74 o 
  -3  14   7      428.02      444.87     10.68 o 
  -2  14   7     1347.40     1310.28     21.97 o 
  -1  14   7       51.76       49.08      9.38 o 
   0  14   7     1370.81     1257.21     20.82 o 
   1  14   7      309.36      300.31      8.59 o 
   2  14   7      298.22      287.78     11.39 o 
   3  14   7       35.21       48.45      4.32 o 
   4  14   7      194.40      206.48      7.23 o 
   5  14   7       44.26       43.77      3.74 o 
   6  14   7      413.63      425.75     14.05 o 
   7  14   7      238.00      245.35     11.31 o 
   8  14   7        0.71       -0.03      5.47 o 
   9  14   7       18.33       17.14      5.71 o 
  -7  15   7      144.87      151.72     16.04 o 
  -6  15   7       29.34       32.38      9.30 o 
  -5  15   7       50.45       40.83      9.91 o 
  -4  15   7       70.84       69.21     11.33 o 
  -3  15   7        5.59        7.29      4.77 o 
  -2  15   7      337.76      288.43     12.01 o 
  -1  15   7       62.10       79.23      7.44 o 
   0  15   7        0.00        2.65      4.00 o 
   1  15   7      148.87      127.34      6.33 o 
   2  15   7       86.21       86.50      7.14 o 
   3  15   7       21.87       30.76      5.22 o 
   4  15   7      168.88      162.16      6.97 o 
   5  15   7      110.55      143.73     13.41 o 
   6  15   7      462.91      458.74     15.03 o 
   7  15   7        5.20        1.04      4.33 o 
   8  15   7      138.34      148.71     10.37 o 
  -6  16   7       13.99       20.96      8.72 o 
  -5  16   7        0.01       -5.96      6.88 o 
  -4  16   7        0.01        2.06      6.52 o 
  -3  16   7      250.11      244.65     11.63 o 
  -2  16   7        1.71       -3.94      4.18 o 
  -1  16   7      116.04      130.85      9.42 o 
   0  16   7      168.27      128.16      9.29 o 
   1  16   7      255.65      276.55     15.69 o 
   2  16   7      218.01      242.09     10.68 o 
   3  16   7        0.90        0.64      3.13 o 
   4  16   7       12.51        7.45      3.51 o 
   5  16   7       11.25       10.10      6.82 o 
   6  16   7       21.97       20.68      7.69 o 
   7  16   7       20.66       10.61      5.19 o 
  -5  17   7      338.25      381.24     22.50 o 
  -4  17   7       29.98       49.19     10.60 o 
  -3  17   7       95.57      124.69     10.89 o 
  -2  17   7      326.22      327.50     14.02 o 
  -1  17   7      305.77      314.34     13.11 o 
   0  17   7       48.69       43.07      6.49 o 
   1  17   7      372.68      348.72     24.31 o 
   2  17   7      221.82      194.27     14.67 o 
   3  17   7        5.11        1.14      4.03 o 
   4  17   7      149.63      189.19      8.17 o 
   5  17   7       34.49       45.62      9.88 o 
   6  17   7       41.98       59.42     10.22 o 
  -3  18   7        7.73        8.94      5.38 o 
  -2  18   7        0.00       -1.33      4.67 o 
  -1  18   7       74.49       54.95      7.39 o 
   0  18   7      243.35      237.88     11.75 o 
   1  18   7       13.62       10.24      5.35 o 
   2  18   7      159.08      148.29     10.18 o 
   3  18   7      364.03      345.42     10.99 o 
   4  18   7       42.08       56.70      5.95 o 
   5  18   7       11.44       17.95      7.67 o 
  -1  19   7        5.60        5.49      5.42 o 
   0  19   7       34.49       59.33      7.81 o 
   1  19   7      433.23      441.07     16.10 o 
   2  19   7      159.24      171.74     11.18 o 
   3  19   7       34.65       36.81      5.24 o 
  -1 -16   8       43.26       38.11      7.12 o 
   0 -16   8       56.71       71.95      9.46 o 
   1 -16   8      130.98      121.25     10.47 o 
   2 -16   8       37.06       40.71      7.31 o 
  -3 -15   8      564.94      607.13     19.33 o 
  -2 -15   8      208.61      206.37     11.46 o 
  -1 -15   8       11.57       13.58      5.43 o 
   0 -15   8      127.91      126.01     11.30 o 
   1 -15   8       55.39       47.69      7.27 o 
   2 -15   8      158.67      184.42     27.59 o 
   3 -15   8       73.79       85.13      9.63 o 
   4 -15   8        8.13        1.50      5.01 o 
  -5 -14   8       67.00       75.54     10.93 o 
  -4 -14   8      109.14       98.38     12.23 o 
  -3 -14   8       49.52       43.34      7.15 o 
  -2 -14   8      536.87      583.72     18.43 o 
  -1 -14   8      327.45      296.65     20.12 o 
   0 -14   8      270.40      263.61     12.18 o 
   1 -14   8      415.72      408.53     15.01 o 
   2 -14   8      259.28      269.55     17.08 o 
   3 -14   8      253.55      252.52     12.20 o 
   4 -14   8      154.75      143.66     10.25 o 
   5 -14   8        2.60        0.10      3.59 o 
   6 -14   8        0.21        2.13      5.59 o 
  -6 -13   8        2.87        9.21      6.77 o 
  -5 -13   8       35.35       18.75      7.55 o 
  -4 -13   8       53.85       61.57      9.74 o 
  -3 -13   8      131.59      108.12     12.08 o 
  -2 -13   8       74.49       78.86     18.96 o 
  -1 -13   8        5.85        3.69      4.76 o 
   0 -13   8       49.11       47.04      7.80 o 
   1 -13   8        2.00        4.09      4.36 o 
   2 -13   8       94.63       94.46      8.45 o 
   3 -13   8       68.82       57.57      7.14 o 
   4 -13   8       19.72       17.16      5.30 o 
   5 -13   8       74.93       88.10     11.17 o 
   6 -13   8        1.23        8.46      5.88 o 
   7 -13   8       77.14       92.82      7.06 o 
  -7 -12   8      302.79      288.72     12.55 o 
  -6 -12   8      117.00      107.92     12.39 o 
  -5 -12   8     1207.24     1152.00     36.53 o 
  -4 -12   8        0.38       -5.68      5.68 o 
  -3 -12   8      280.49      256.59     15.53 o 
  -2 -12   8      126.28      107.34      8.48 o 
  -1 -12   8     1044.57      951.62     23.21 o 
   0 -12   8      136.86       99.72      8.22 o 
   1 -12   8      490.24      460.76     15.20 o 
   2 -12   8       10.94       10.06      4.52 o 
   3 -12   8        0.07       -1.96      7.60 o 
   4 -12   8      449.71      411.71     14.32 o 
   5 -12   8       26.63       22.10      5.48 o 
   6 -12   8      206.03      205.80     19.89 o 
   7 -12   8        3.77        4.86      3.72 o 
   8 -12   8       75.09       74.40      7.77 o 
  -7 -11   8      443.17      439.20     18.86 o 
  -6 -11   8       24.42       50.33      8.80 o 
  -5 -11   8      103.22       91.42     10.76 o 
  -4 -11   8      544.13      564.74     22.65 o 
  -3 -11   8      856.64      891.61     30.12 o 
  -2 -11   8      806.70      867.16     21.47 o 
  -1 -11   8       69.60       58.23      6.59 o 
   0 -11   8       19.18       21.10      7.44 o 
   1 -11   8      311.64      287.09     11.50 o 
   2 -11   8      525.82      492.83     31.28 o 
   3 -11   8      138.61      140.64     11.29 o 
   4 -11   8      753.87      663.68     25.05 o 
   5 -11   8        8.08        2.62      4.14 o 
   6 -11   8      947.61      906.67     31.84 o 
   7 -11   8       20.16       26.46      4.29 o 
   8 -11   8       38.31       33.95      4.89 o 
   9 -11   8        7.40        9.73      6.80 o 
  -8 -10   8       60.26       68.85     10.66 o 
  -7 -10   8       43.91       49.16      6.40 o 
  -6 -10   8        0.03       -3.60      5.09 o 
  -5 -10   8      420.96      430.31     19.14 o 
  -4 -10   8        9.81       18.97      6.68 o 
  -3 -10   8      365.39      331.96     16.51 o 
  -2 -10   8      500.57      485.30     21.08 o 
  -1 -10   8     5466.51     5394.85    125.08 o 
   0 -10   8      195.37      218.28     10.26 o 
   1 -10   8     2036.86     1966.97     37.25 o 
   2 -10   8      143.83      138.35      8.35 o 
   3 -10   8      132.53      147.84      8.79 o 
   4 -10   8      591.58      588.62     22.37 o 
   5 -10   8       75.43       80.49      6.94 o 
   6 -10   8       20.53       25.26      4.04 o 
   7 -10   8       81.99       97.84      6.27 o 
   8 -10   8      166.81      182.60      8.01 o 
   9 -10   8        9.15        8.66      6.56 o 
  -8  -9   8       59.90       48.46      6.26 o 
  -7  -9   8      187.90      203.45      9.83 o 
  -6  -9   8     1007.47      950.00     21.91 o 
  -5  -9   8        8.12       23.02      6.39 o 
  -4  -9   8     2084.12     1871.89     48.82 o 
  -3  -9   8      966.08      967.13     30.46 o 
  -2  -9   8        1.91        3.07      4.65 o 
  -1  -9   8        0.00       -3.26      3.26 o 
   0  -9   8        3.31       -2.06      4.55 o 
   1  -9   8        1.74       -1.05      3.34 o 
   2  -9   8      661.16      628.32     17.33 o 
   3  -9   8      218.95      221.58     12.69 o 
   4  -9   8      576.61      587.90     15.74 o 
   5  -9   8     1379.05     1359.55     27.76 o 
   6  -9   8       63.16       51.83      4.75 o 
   7  -9   8       16.52       19.42      3.75 o 
   8  -9   8      216.12      225.75      8.22 o 
   9  -9   8       51.15       54.27      9.62 o 
  10  -9   8       23.53       14.96      7.15 o 
  -9  -8   8      201.33      223.91     17.39 o 
  -8  -8   8       16.97       18.25      3.86 o 
  -7  -8   8       11.63       17.91      3.67 o 
  -6  -8   8      188.28      199.63     12.86 o 
  -5  -8   8      153.97      159.93     10.01 o 
  -4  -8   8      178.52      169.15      7.44 o 
  -3  -8   8        0.85        0.68      4.80 o 
  -2  -8   8      890.28      944.23     28.99 o 
  -1  -8   8      260.37      262.44     10.38 o 
   0  -8   8     2548.94     2629.15     45.79 o 
   1  -8   8      233.29      197.88      8.74 o 
   2  -8   8       51.73       49.94      5.52 o 
   4  -8   8       34.55       38.43      4.88 o 
   5  -8   8     1367.76     1392.86     27.58 o 
   6  -8   8      522.87      569.46     12.40 o 
   7  -8   8      130.31      145.07      6.67 o 
   8  -8   8       49.09       45.39      4.61 o 
   9  -8   8        3.04       -3.10      5.12 o 
  10  -8   8       14.72       24.73      7.91 o 
  -9  -7   8      126.76      113.65      8.52 o 
  -8  -7   8       40.33       37.22      4.51 o 
  -7  -7   8      354.64      377.15     12.43 o 
  -6  -7   8       15.53       12.49      3.67 o 
  -5  -7   8     1245.93     1244.51     24.23 o 
  -4  -7   8        1.21        3.83      2.93 o 
  -3  -7   8      184.81      184.56      7.15 o 
  -2  -7   8      361.52      361.66      9.41 o 
  -1  -7   8       13.59        9.62      2.17 o 
   0  -7   8       78.48       93.54      3.80 o 
   1  -7   8      206.39      215.31     12.43 o 
   2  -7   8        3.33       18.92      4.56 o 
   3  -7   8     1217.04     1060.80    134.58 o 
   4  -7   8      189.77      209.67      8.56 o 
   5  -7   8      262.00      316.07     21.16 o 
   6  -7   8        0.17        1.03      2.50 o 
   7  -7   8        2.57        3.14      2.67 o 
   8  -7   8       38.15       41.31      4.28 o 
   9  -7   8      150.73      150.50     13.32 o 
  10  -7   8      202.16      160.82     14.28 o 
  11  -7   8        2.42        4.59      6.30 o 
 -10  -6   8       17.11       30.01      8.42 o 
  -9  -6   8       15.69       21.95      5.12 o 
  -8  -6   8        0.00        1.09      3.16 o 
  -7  -6   8      349.51      373.23      9.85 o 
  -6  -6   8      235.41      244.22      7.74 o 
  -5  -6   8      660.59      661.83     15.65 o 
  -4  -6   8      721.53      740.21     16.20 o 
  -3  -6   8     1500.45     1600.94     27.97 o 
  -2  -6   8       39.08       27.35      3.38 o 
  -1  -6   8      871.09      919.97     17.16 o 
   0  -6   8      155.84      130.30      3.51 o 
   1  -6   8       18.84       27.39      2.40 o 
   2  -6   8      247.27      271.59      9.28 o 
   3  -6   8     1600.56     1622.96     32.81 o 
   4  -6   8        5.25        1.66      2.81 o 
   5  -6   8      304.55      309.39      8.46 o 
   6  -6   8      193.30      203.01      9.01 o 
   7  -6   8      319.15      351.03     10.31 o 
   8  -6   8       18.39       24.31      4.38 o 
   9  -6   8       42.90       46.60      8.62 o 
  10  -6   8      544.39      494.69     21.80 o 
  11  -6   8      339.12      361.92     19.24 o 
 -10  -5   8      207.00      230.50     16.48 o 
  -9  -5   8      118.78      101.07     11.44 o 
  -8  -5   8      410.50      372.46      9.32 o 
  -7  -5   8        1.08       -2.15      3.18 o 
  -6  -5   8      216.39      220.24      7.25 o 
  -5  -5   8       33.27       25.97      4.19 o 
  -4  -5   8     1108.33     1198.59     22.77 o 
  -3  -5   8      900.40      953.40     18.61 o 
  -2  -5   8        5.61       10.46      3.11 o 
  -1  -5   8      230.20      201.88      5.11 o 
   0  -5   8       11.46       12.83      2.34 o 
   1  -5   8     1732.99     1786.27     24.52 o 
   2  -5   8     1135.46     1069.50     28.91 o 
   3  -5   8        4.55        8.17      3.30 o 
   4  -5   8      124.36      110.96      6.41 o 
   5  -5   8        0.85        3.24      2.50 o 
   6  -5   8      774.26      808.94     14.16 o 
   7  -5   8       60.23       48.89      3.93 o 
   8  -5   8        0.77       10.65      5.45 o 
   9  -5   8       75.64       75.87      9.93 o 
  10  -5   8        8.80       11.13      6.41 o 
  11  -5   8      238.51      216.36     15.07 o 
 -10  -4   8      315.80      415.51     21.37 o 
  -9  -4   8       30.22       22.64      7.45 o 
  -8  -4   8       56.16       57.21      4.06 o 
  -7  -4   8      556.26      501.82      9.50 o 
  -6  -4   8      268.93      278.72      7.95 o 
  -5  -4   8      234.77      215.82      6.73 o 
  -4  -4   8     1207.43     1200.49     22.69 o 
  -3  -4   8       92.16      101.06      6.56 o 
  -2  -4   8       67.28       60.50      3.42 o 
  -1  -4   8        6.15        6.43      2.97 o 
   0  -4   8     3078.66     2888.30     89.86 o 
   1  -4   8     1551.66     1537.29     21.51 o 
   2  -4   8      276.39      297.61     48.65 o 
   3  -4   8      218.40      205.40      7.37 o 
   4  -4   8      975.36      918.75     14.82 o 
   5  -4   8      232.33      224.36      6.31 o 
   6  -4   8      626.99      643.61     11.79 o 
   7  -4   8      100.85      104.77      4.79 o 
   8  -4   8     2714.21     2586.65     62.00 o 
   9  -4   8       38.24       49.57      8.17 o 
  10  -4   8     2031.97     1821.66     49.17 o 
  11  -4   8       15.20       13.88      6.82 o 
 -10  -3   8        0.17       11.77      7.20 o 
  -9  -3   8      144.82      120.57     20.31 o 
  -8  -3   8        1.99        4.69      2.57 o 
  -7  -3   8      107.16      108.10      4.73 o 
  -6  -3   8       65.94       65.51      3.72 o 
  -5  -3   8      458.99      477.61      9.94 o 
  -4  -3   8        1.26       -0.86      2.65 o 
  -3  -3   8      612.43      518.00      9.84 o 
  -2  -3   8       22.24       35.66      3.74 o 
  -1  -3   8     1115.50     1161.03     20.57 o 
   0  -3   8       91.90       74.72      4.34 o 
   1  -3   8     2502.90     2748.59     42.26 o 
   2  -3   8      174.99      156.08      8.40 o 
   3  -3   8     3570.32     3663.48     57.35 o 
   4  -3   8       45.87       38.41      2.97 o 
   5  -3   8      254.45      292.98      9.54 o 
   6  -3   8      489.91      460.57     10.79 o 
   7  -3   8      839.77      799.20     13.37 o 
   8  -3   8      228.20      236.47     13.83 o 
   9  -3   8       59.28       49.77      8.05 o 
  10  -3   8       10.36        9.28      5.77 o 
  11  -3   8      371.04      362.68     18.71 o 
  12  -3   8      101.16      102.84     12.40 o 
 -10  -2   8        7.22        4.98      6.41 o 
  -9  -2   8        5.76        5.29      5.43 o 
  -8  -2   8      509.45      443.67     12.88 o 
  -7  -2   8      566.34      521.47     10.64 o 
  -6  -2   8      997.18      927.48     16.04 o 
  -5  -2   8      464.82      431.90     10.99 o 
  -4  -2   8        1.79        2.50      2.36 o 
  -3  -2   8      237.06      211.72      7.25 o 
  -2  -2   8     2474.11     2420.28     38.37 o 
  -1  -2   8      574.93      721.28     14.31 o 
   0  -2   8       77.21       76.30      4.39 o 
   1  -2   8      398.04      447.54      9.90 o 
   2  -2   8      633.96      643.86     12.66 o 
   3  -2   8     1436.65     1631.76     26.71 o 
   4  -2   8     2013.07     2254.90     29.56 o 
   5  -2   8      879.27     1024.16     15.41 o 
   6  -2   8      248.08      284.75      6.59 o 
   7  -2   8      149.90      138.67      4.63 o 
   8  -2   8      159.12      131.50     11.15 o 
   9  -2   8      641.73      678.75     24.22 o 
  10  -2   8       15.57       13.99      6.25 o 
  11  -2   8       43.31       65.49      9.76 o 
  12  -2   8        5.44        7.26      6.87 o 
 -10  -1   8       46.19       44.49      9.33 o 
  -9  -1   8       30.92       34.05      8.46 o 
  -8  -1   8      894.83      826.19     28.41 o 
  -7  -1   8        2.03        5.21      2.43 o 
  -6  -1   8      278.19      289.20      7.04 o 
  -5  -1   8       41.21       42.61      3.69 o 
  -4  -1   8     1669.65     1761.49     24.40 o 
  -3  -1   8     1364.53     1219.64     22.20 o 
  -2  -1   8     4718.65     5050.43    105.80 o 
  -1  -1   8      235.70      199.81      8.76 o 
   0  -1   8      166.99      149.42      7.17 o 
   1  -1   8      107.99       96.32      4.66 o 
   2  -1   8      643.97      805.19     12.07 o 
   3  -1   8        1.58        2.12      2.07 o 
   4  -1   8      172.44      152.33      5.68 o 
   5  -1   8        0.02        2.68      2.79 o 
   6  -1   8      525.19      538.66     11.90 o 
   7  -1   8     1913.55     1926.34     47.04 o 
   8  -1   8      312.97      304.89     14.79 o 
   9  -1   8      865.91      773.70     26.12 o 
  10  -1   8      424.03      436.80     19.55 o 
  11  -1   8       19.89       28.96      7.67 o 
  12  -1   8       13.73       11.33      7.02 o 
 -11   0   8        1.75       -3.28      6.41 o 
 -10   0   8        4.65       -4.47      5.50 o 
  -9   0   8       44.79       56.77      9.24 o 
  -8   0   8      882.06      798.33     28.07 o 
  -7   0   8       41.63       39.72      4.40 o 
  -6   0   8        0.68       -0.26      1.80 o 
  -5   0   8        2.72        3.27      1.69 o 
  -4   0   8     1153.02     1270.26     18.51 o 
  -3   0   8       12.33        5.52      2.46 o 
  -2   0   8       66.15       72.02      6.47 o 
  -1   0   8      100.97      110.39      6.96 o 
   0   0   8    14314.19    15242.34    304.83 o 
   1   0   8       32.94       33.46      2.87 o 
   2   0   8     1004.84     1010.56     14.27 o 
   3   0   8        0.76       -0.50      1.95 o 
   4   0   8      519.43      435.12      9.54 o 
   5   0   8       29.49       23.56      2.34 o 
   6   0   8        0.71        2.56      1.68 o 
   7   0   8      105.66      103.19      6.61 o 
   8   0   8     1829.64     1675.86     31.26 o 
   9   0   8      138.20      112.30      7.84 o 
  10   0   8      111.76       69.28      6.91 o 
  11   0   8      119.09      135.40     15.15 o 
  12   0   8       82.15       87.71     11.71 o 
 -11   1   8      238.68      253.13     17.87 o 
 -10   1   8       13.84        7.76      6.73 o 
  -9   1   8        8.20       18.79      7.01 o 
  -8   1   8      488.43      476.93     20.74 o 
  -6   1   8       74.47       76.50      3.68 o 
  -5   1   8     1461.57     1430.46     19.47 o 
  -4   1   8        2.89        1.00      1.63 o 
  -3   1   8     1323.67     1226.64     31.76 o 
  -2   1   8      339.81      517.79     16.52 o 
  -1   1   8     2757.78     2950.10     64.17 o 
   0   1   8       17.50       27.31      2.33 o 
   1   1   8     6050.55     6109.41     86.56 o 
   2   1   8      360.28      397.23      8.84 o 
   3   1   8        4.36        4.71      1.74 o 
   4   1   8       94.70       94.41      3.63 o 
   5   1   8      236.06      212.69      5.24 o 
   6   1   8     1319.69     1280.76     18.05 o 
   7   1   8        0.16       -3.62      5.70 o 
   8   1   8       29.95       19.27      4.02 o 
   9   1   8      658.60      636.29     16.75 o 
  10   1   8      244.19      233.29     10.60 o 
  11   1   8       32.46       45.59      6.29 o 
  12   1   8       76.73       83.40      8.30 o 
 -11   2   8       56.17       71.42     11.54 o 
 -10   2   8       17.49       20.00      7.38 o 
  -9   2   8       34.34       16.11      6.82 o 
  -8   2   8       13.68       22.18      6.62 o 
  -7   2   8      292.59      293.85     15.86 o 
  -6   2   8       29.18       33.18      2.64 o 
  -5   2   8        1.09        1.72      1.42 o 
  -4   2   8      859.17      921.23     11.51 o 
  -3   2   8       14.20       35.77      2.92 o 
  -2   2   8     1338.71     1359.63     33.75 o 
  -1   2   8     6272.01     6695.86     93.87 o 
   0   2   8     2443.17     2557.72     37.70 o 
   1   2   8     4810.00     4730.83    164.88 o 
   2   2   8     6260.54     5971.52    105.90 o 
   3   2   8     3667.50     4026.56     55.00 o 
   4   2   8     1161.82     1216.60     16.88 o 
   5   2   8     4476.91     4952.44     59.51 o 
   6   2   8     1848.69     2019.27     26.33 o 
   7   2   8        2.61       -1.24      2.58 o 
   8   2   8      254.79      239.93      9.39 o 
   9   2   8       27.52       29.72      5.26 o 
  10   2   8      914.95      778.85     27.93 o 
  11   2   8        7.33        9.28      4.70 o 
  12   2   8        3.30       -0.32      4.30 o 
 -10   3   8        0.43        4.82      6.45 o 
  -8   3   8       22.45       17.65      6.66 o 
  -7   3   8      457.86      417.80     18.57 o 
  -6   3   8      283.84      277.84     14.36 o 
  -5   3   8     1104.02     1061.92     20.84 o 
  -4   3   8       17.18       19.09      1.77 o 
  -3   3   8     2035.53     2064.15     48.70 o 
  -2   3   8       50.21       29.51      4.97 o 
  -1   3   8      357.87      356.70     13.00 o 
   0   3   8     2130.28     2163.59     32.20 o 
   1   3   8     3523.86     3590.62     42.87 o 
   2   3   8      145.60      156.06      4.34 o 
   3   3   8       79.56       90.38      5.39 o 
   4   3   8      197.49      174.30      8.35 o 
   5   3   8     1723.23     1709.90     22.72 o 
   6   3   8       49.70       56.97      4.80 o 
   7   3   8       12.46        8.52      4.55 o 
   8   3   8       85.58       82.70      6.39 o 
   9   3   8      657.91      665.01     17.19 o 
  10   3   8       27.06       27.50      5.23 o 
  11   3   8      178.03      174.81      9.56 o 
  12   3   8       40.55       45.19      8.44 o 
 -10   4   8      265.81      256.88     17.35 o 
  -9   4   8       76.54       81.05     10.84 o 
  -8   4   8      525.82      499.75     21.49 o 
  -7   4   8       14.87       10.68      6.41 o 
  -6   4   8      802.74      805.79     26.21 o 
  -5   4   8      678.88      668.57     15.96 o 
  -4   4   8       39.50       26.98      2.11 o 
  -3   4   8       17.46       18.31      4.60 o 
  -2   4   8     2644.36     2662.07     59.89 o 
  -1   4   8       96.53       73.39      6.52 o 
   0   4   8      440.25      573.41      8.23 o 
   1   4   8     2665.65     2730.30     33.25 o 
   2   4   8     3265.58     3187.16     38.97 o 
   3   4   8     3291.59     3204.13     39.73 o 
   4   4   8        3.55        5.57      2.38 o 
   5   4   8      165.09      191.82      7.08 o 
   6   4   8       38.85       44.56      7.47 o 
   7   4   8       29.81       36.48      4.44 o 
   8   4   8        2.17       -0.78      3.12 o 
   9   4   8        9.91        9.59      4.09 o 
  10   4   8      228.63      200.67      9.88 o 
  11   4   8        0.26        4.85      4.29 o 
  12   4   8      143.39      157.65     22.09 o 
 -10   5   8       40.25       34.61      9.15 o 
  -9   5   8        3.18        7.17      6.25 o 
  -8   5   8       20.24       12.72      6.31 o 
  -7   5   8      135.65      185.05     12.61 o 
  -6   5   8      247.92      262.47     13.93 o 
  -5   5   8     1618.76     1554.23     37.85 o 
  -4   5   8      237.09      237.70      7.06 o 
  -3   5   8       47.95       39.03      5.90 o 
  -2   5   8     1513.62     1654.13     40.18 o 
  -1   5   8     1782.44     1699.87     40.68 o 
   0   5   8      274.31      313.33      5.43 o 
   1   5   8     1358.93     1325.88     17.55 o 
   2   5   8       94.91       80.63      3.50 o 
   3   5   8      133.91      110.19      4.16 o 
   4   5   8      162.35      210.66      6.91 o 
   5   5   8        2.01        0.07      2.62 o 
   6   5   8      531.76      503.64     31.84 o 
   7   5   8      194.32      215.62     16.54 o 
   8   5   8       19.76       17.82      4.23 o 
   9   5   8      197.12      189.06      9.28 o 
  10   5   8        5.72       -2.02      3.77 o 
  11   5   8      512.42      501.54     16.02 o 
  12   5   8      108.78       88.97      8.51 o 
 -10   6   8      309.59      364.90     20.38 o 
  -9   6   8       15.18       15.34      7.06 o 
  -8   6   8      338.32      338.16     17.42 o 
  -7   6   8        0.48        0.86      4.91 o 
  -6   6   8      114.34      146.32     10.95 o 
  -5   6   8      810.75      847.45     22.71 o 
  -4   6   8      373.04      371.27     11.70 o 
  -3   6   8     3311.65     3512.18     51.26 o 
  -2   6   8        0.51        3.89      3.67 o 
  -1   6   8      805.60      892.82     15.54 o 
   0   6   8        3.03        5.81      1.69 o 
   1   6   8     1370.89     1411.15     18.76 o 
   2   6   8     4491.81     4337.02     52.35 o 
   3   6   8     1309.78     1493.60     20.69 o 
   4   6   8      871.17      846.32     24.24 o 
   5   6   8     1043.12     1046.82     15.82 o 
   6   6   8      396.26      385.93     11.18 o 
   7   6   8        1.59       -1.87      2.89 o 
   8   6   8      133.26      127.77      8.15 o 
   9   6   8       37.38       36.66      5.40 o 
  10   6   8     1050.85     1044.63     24.19 o 
  11   6   8       65.45       79.01      7.71 o 
  12   6   8       10.01       13.69      8.34 o 
 -10   7   8       73.02       75.85     11.18 o 
  -9   7   8        9.22       11.22      6.73 o 
  -8   7   8        7.74        3.49      5.58 o 
  -7   7   8        0.00        5.95      5.37 o 
  -6   7   8      556.31      541.53     20.87 o 
  -5   7   8     1426.63     1520.45     28.82 o 
  -4   7   8        2.54        0.08      2.92 o 
  -3   7   8     2788.23     2725.76     40.99 o 
  -2   7   8       88.68      108.13      7.99 o 
  -1   7   8      589.50      570.65     18.12 o 
   0   7   8      760.09      739.38     14.09 o 
   1   7   8       23.43       22.78      2.10 o 
   2   7   8      973.28      977.90     48.39 o 
   3   7   8      119.14      118.22      4.43 o 
   4   7   8      252.04      281.89     12.48 o 
   5   7   8       89.00       91.24      4.15 o 
   6   7   8      948.12     1001.12     20.63 o 
   7   7   8     2643.09     2622.30     44.40 o 
   8   7   8      176.21      163.83     10.01 o 
   9   7   8      264.62      246.25     10.42 o 
  10   7   8       35.72       43.02      6.27 o 
  11   7   8       18.87       23.84      5.22 o 
  12   7   8       39.54       42.12      6.85 o 
 -10   8   8      527.57      530.81     24.70 o 
  -9   8   8       31.57       25.26      7.92 o 
  -8   8   8       21.19        8.56      6.23 o 
  -7   8   8      231.53      226.60     14.06 o 
  -6   8   8      355.57      373.82     16.98 o 
  -5   8   8       59.76       61.50      5.71 o 
  -4   8   8      131.20      137.39      7.21 o 
  -3   8   8       86.44       80.41      8.05 o 
  -2   8   8       11.81        3.08      3.51 o 
  -1   8   8      258.86      264.53     11.64 o 
   0   8   8      397.78      453.13     10.32 o 
   1   8   8     2504.37     2599.49     32.89 o 
   2   8   8      292.05      314.55      9.34 o 
   3   8   8      562.81      602.60     11.77 o 
   4   8   8      549.97      566.01     10.45 o 
   5   8   8      242.18      284.39      7.03 o 
   6   8   8        1.17       -2.44      2.94 o 
   7   8   8        5.48       12.70      3.87 o 
   8   8   8      180.62      161.99      8.39 o 
   9   8   8       82.68       82.60      7.20 o 
  10   8   8      129.47      142.78      9.51 o 
  11   8   8        1.59       -3.49      4.00 o 
  -9   9   8      111.86       95.76     11.98 o 
  -8   9   8        0.67        3.68      5.88 o 
  -7   9   8      163.16      179.73     13.25 o 
  -6   9   8      249.31      263.23     14.77 o 
  -5   9   8      506.66      501.12     13.85 o 
  -4   9   8      601.65      619.63     15.15 o 
  -3   9   8      802.34      825.15     24.95 o 
  -2   9   8      587.62      639.16     20.65 o 
  -1   9   8      499.19      494.47     17.21 o 
   0   9   8      153.20      207.09     10.19 o 
   1   9   8       55.63       68.04      3.56 o 
   2   9   8      968.72      940.72     16.57 o 
   3   9   8      869.98      878.42     17.36 o 
   4   9   8     1154.28     1132.30     42.14 o 
   5   9   8      599.57      566.37     10.91 o 
   6   9   8      432.30      487.40     13.41 o 
   7   9   8      164.02      175.13      8.52 o 
   8   9   8      483.60      429.02     13.56 o 
   9   9   8      310.62      311.82     12.20 o 
  10   9   8       51.43       57.39      6.80 o 
  11   9   8      125.33      132.02      9.78 o 
  -9  10   8      186.55      191.09     16.08 o 
  -8  10   8      810.59      792.88     28.50 o 
  -7  10   8      140.76      145.34     12.91 o 
  -6  10   8      212.92      183.94     12.32 o 
  -5  10   8      671.48      724.50     30.34 o 
  -4  10   8        6.66        9.12      3.48 o 
  -3  10   8      613.80      677.39     22.12 o 
  -2  10   8     1039.15     1065.07     29.41 o 
  -1  10   8      588.12      629.10     20.10 o 
   0  10   8     1263.51     1287.86     33.35 o 
   1  10   8      266.80      270.58      8.21 o 
   2  10   8      255.78      254.71      6.60 o 
   3  10   8      141.05      155.16      6.41 o 
   4  10   8       79.37       95.22      6.16 o 
   5  10   8      517.00      545.70     10.95 o 
   6  10   8      390.46      365.52     16.01 o 
   7  10   8      270.86      274.36     14.34 o 
   8  10   8      342.62      348.69     12.37 o 
   9  10   8      586.07      549.32     24.37 o 
  10  10   8      355.04      296.92     12.44 o 
  11  10   8      112.31      143.09     13.64 o 
  -9  11   8        0.01        7.05      6.90 o 
  -8  11   8       12.88       18.28      7.11 o 
  -7  11   8        4.22        1.71      5.38 o 
  -6  11   8       23.13        6.85      5.82 o 
  -5  11   8       42.82       45.15      8.14 o 
  -4  11   8      761.94      807.10     40.45 o 
  -3  11   8      123.83      119.90     10.17 o 
  -2  11   8        0.62        3.05      3.83 o 
  -1  11   8      606.61      601.89     19.88 o 
   0  11   8      105.49       83.21      7.78 o 
   1  11   8      143.68      169.41     10.00 o 
   2  11   8       54.90       45.11      3.86 o 
   3  11   8        7.47        7.55      2.45 o 
   4  11   8      314.35      311.46      6.76 o 
   5  11   8        0.01        1.87      2.39 o 
   6  11   8      188.57      151.70      7.88 o 
   7  11   8       23.75       23.07      4.70 o 
   8  11   8        4.13       16.54      5.99 o 
   9  11   8      715.45      741.48     19.94 o 
  10  11   8      125.12      132.91     10.73 o 
  -8  12   8        0.14        4.23      6.48 o 
  -7  12   8      284.09      299.18     16.63 o 
  -6  12   8      434.24      388.58     17.66 o 
  -5  12   8       63.55       69.58     12.34 o 
  -4  12   8       46.48       55.13     12.55 o 
  -3  12   8       38.79       41.07      6.49 o 
  -2  12   8      319.41      344.65     14.76 o 
  -1  12   8      626.00      640.05     20.84 o 
   0  12   8      114.62      111.96      8.59 o 
   1  12   8      159.39      186.50      6.56 o 
   2  12   8        0.70        0.85      2.69 o 
   3  12   8     1592.93     1592.27     20.63 o 
   4  12   8     2805.39     2770.65     32.62 o 
   5  12   8      804.88      763.13     13.43 o 
   6  12   8      156.15      152.77      8.67 o 
   7  12   8       27.95       23.80      8.44 o 
   8  12   8       14.94       13.04      4.59 o 
   9  12   8        3.11        6.63      4.43 o 
  10  12   8       60.20       60.02      7.61 o 
  -8  13   8      299.77      303.76     13.12 o 
  -7  13   8      255.81      255.52     15.56 o 
  -6  13   8      653.14      692.15     25.18 o 
  -5  13   8       74.42       85.13     10.67 o 
  -4  13   8      580.88      536.22     14.48 o 
  -3  13   8        2.39       -0.57      3.19 o 
  -2  13   8     2009.53     1922.36     47.55 o 
  -1  13   8       72.89       79.24      9.19 o 
   0  13   8     1493.48     1432.96     22.84 o 
   1  13   8      850.83      841.36     15.53 o 
   2  13   8      972.17      984.10     14.78 o 
   3  13   8        0.91        5.03      2.70 o 
   4  13   8     1970.27     1883.81     24.10 o 
   5  13   8      378.44      377.14      8.17 o 
   6  13   8      189.90      163.86      8.62 o 
   7  13   8      249.93      258.83     11.07 o 
   8  13   8        0.01       -2.45      4.32 o 
   9  13   8      113.50      110.34      9.20 o 
  -7  14   8      178.85      178.42     10.68 o 
  -6  14   8       40.08       39.76      6.21 o 
  -5  14   8      676.47      634.97     14.24 o 
  -4  14   8        0.15        2.02      2.98 o 
  -3  14   8      550.76      548.23     12.40 o 
  -2  14   8      970.45      921.61     21.21 o 
  -1  14   8       94.43       96.56      5.93 o 
   0  14   8     2685.28     2639.69     37.48 o 
   1  14   8      922.51      919.41     17.50 o 
   2  14   8     1323.50     1213.03     25.40 o 
   3  14   8      696.83      688.40     13.93 o 
   4  14   8       98.98       84.80      5.36 o 
   5  14   8       74.66       84.24      5.51 o 
   6  14   8      353.66      376.39     22.41 o 
   7  14   8       46.59       60.04     11.26 o 
   8  14   8        5.01        6.06      4.71 o 
   9  14   8        9.30        8.47      4.93 o 
  -6  15   8        2.15        8.47      7.56 o 
  -5  15   8       77.49      101.47     13.19 o 
  -4  15   8        2.29       -4.12      5.60 o 
  -3  15   8       22.59       27.80      5.05 o 
  -2  15   8       60.38       59.56      6.05 o 
  -1  15   8      102.40       95.99      6.69 o 
   0  15   8       63.10       51.37      5.65 o 
   1  15   8        9.98        9.65      3.29 o 
   2  15   8       30.44       21.70      4.74 o 
   3  15   8      442.59      461.41     11.33 o 
   4  15   8        0.79        2.46      3.04 o 
   5  15   8       49.32       67.04      9.83 o 
   6  15   8        2.66        0.78      4.05 o 
   7  15   8      124.42      118.64      9.13 o 
   8  15   8       79.37       79.34      8.04 o 
  -5  16   8       41.79       45.07     10.35 o 
  -4  16   8      106.33      129.59     14.75 o 
  -3  16   8       53.98       66.20     11.03 o 
  -2  16   8      342.57      337.56     19.60 o 
  -1  16   8      539.67      563.52     17.40 o 
   0  16   8        0.03        7.16      5.73 o 
   1  16   8       97.56      119.63     14.17 o 
   2  16   8      298.07      259.41     16.25 o 
   3  16   8       23.89       39.08      4.55 o 
   4  16   8      131.61      111.64      6.55 o 
   5  16   8       92.25       81.56     11.00 o 
   6  16   8       10.47       18.09      7.55 o 
   7  16   8      169.01      182.07     11.22 o 
  -4  17   8      261.62      257.61     18.46 o 
  -3  17   8       85.18      117.06     14.26 o 
  -2  17   8       57.54       73.70     12.30 o 
  -1  17   8       86.35       71.86      7.76 o 
   0  17   8        9.05        7.55      4.87 o 
   1  17   8        3.20        1.51      4.46 o 
   2  17   8      221.37      213.13     15.51 o 
   3  17   8      242.55      232.68      8.85 o 
   4  17   8     1283.51     1304.24     23.11 o 
   5  17   8       78.88       65.80     10.68 o 
   6  17   8        0.63        1.39      6.02 o 
  -3  18   8       12.34       11.39      7.79 o 
  -2  18   8        2.32        4.46      7.19 o 
  -1  18   8       98.78       93.35      8.94 o 
   0  18   8      646.55      694.28     20.43 o 
   1  18   8     1137.86     1110.96     41.98 o 
   2  18   8      243.27      267.64     12.06 o 
   3  18   8      252.95      225.84     10.15 o 
   4  18   8       48.56       47.51      5.42 o 
   5  18   8       27.78       48.98      9.53 o 
   0  19   8      178.24      170.63     12.56 o 
   1  19   8        0.01       -0.45      4.99 o 
   2  19   8       13.45       21.47     14.78 o 
  -2 -15   9      111.54       97.96      9.47 o 
  -1 -15   9        3.46        3.13      5.59 o 
   0 -15   9        3.06        0.23      4.87 o 
   1 -15   9       56.22       58.52      7.62 o 
   2 -15   9      325.87      338.53     14.40 o 
   3 -15   9      116.16      131.64     10.63 o 
  -4 -14   9        0.03       -2.78      5.99 o 
  -3 -14   9        4.93       -3.94      6.19 o 
  -2 -14   9       18.72       29.72      6.70 o 
  -1 -14   9      781.65      724.83     22.29 o 
   0 -14   9       80.21       95.31     14.53 o 
   1 -14   9      104.62       80.39      8.40 o 
   2 -14   9      136.04      152.00     10.63 o 
   3 -14   9      100.15       95.14     11.79 o 
   4 -14   9      642.89      627.27     19.26 o 
   5 -14   9        1.12        3.06      2.83 o 
  -5 -13   9      141.64      150.40     14.67 o 
  -4 -13   9      138.24      148.27     14.05 o 
  -3 -13   9      864.13      897.50     31.98 o 
  -2 -13   9        1.80        7.09      4.90 o 
  -1 -13   9       40.79       38.04      6.45 o 
   0 -13   9        4.36        7.53      5.14 o 
   1 -13   9        2.44        0.52      4.56 o 
   2 -13   9      201.81      191.14     10.79 o 
   3 -13   9       27.63       26.33      5.90 o 
   4 -13   9        5.67        9.84      4.91 o 
   5 -13   9      270.37      233.77     33.87 o 
   6 -13   9        2.39        9.51      5.20 o 
  -6 -12   9      145.37      206.70     15.34 o 
  -5 -12   9      421.80      459.13     21.42 o 
  -4 -12   9        8.11       17.24      7.57 o 
  -3 -12   9       55.49       71.28     10.63 o 
  -2 -12   9      724.25      731.77     20.60 o 
  -1 -12   9      199.24      197.62     10.35 o 
   0 -12   9     1036.40     1022.35     24.71 o 
   1 -12   9      252.58      244.84     11.42 o 
   2 -12   9     1097.22     1081.45     25.61 o 
   3 -12   9       53.44       48.47      9.13 o 
   4 -12   9       52.86       53.68      6.89 o 
   5 -12   9       15.36       20.53      6.09 o 
   6 -12   9       14.29       10.12      5.20 o 
   7 -12   9        0.00        0.47      3.42 o 
  -7 -11   9      162.93      152.24     10.22 o 
  -6 -11   9        7.22       12.66      6.81 o 
  -5 -11   9      136.92      160.96     14.07 o 
  -4 -11   9     1146.80     1167.44     36.74 o 
  -3 -11   9       34.47       40.49      8.31 o 
  -2 -11   9      497.07      463.38     20.72 o 
  -1 -11   9       98.39      111.09      8.53 o 
   0 -11   9        1.16       -1.28      6.13 o 
   1 -11   9      400.15      385.88     13.69 o 
   2 -11   9      834.10      857.22     28.41 o 
   3 -11   9      509.95      440.08     14.53 o 
   4 -11   9      623.03      552.14     22.85 o 
   5 -11   9        0.59        0.83      4.13 o 
   6 -11   9      711.30      672.67     18.77 o 
   7 -11   9      219.86      237.85      9.00 o 
   8 -11   9       16.60       11.98      4.21 o 
  -7 -10   9      174.40      152.99      9.85 o 
  -6 -10   9       33.19       34.03      8.10 o 
  -5 -10   9      585.87      571.03     23.44 o 
  -4 -10   9      160.17      151.99     12.09 o 
  -3 -10   9       38.19       33.88      7.60 o 
  -2 -10   9      212.12      200.49     13.35 o 
  -1 -10   9      121.82       99.16     10.27 o 
   0 -10   9      166.02      165.26      9.43 o 
   1 -10   9     1578.69     1555.10     46.90 o 
   2 -10   9      196.57      182.90      9.99 o 
   3 -10   9       79.77       72.71      6.86 o 
   4 -10   9       13.83       16.27      4.60 o 
   5 -10   9       70.55       88.28      8.12 o 
   6 -10   9      285.96      269.43     10.31 o 
   7 -10   9      352.60      334.56     17.88 o 
   8 -10   9       38.17       44.35      5.06 o 
   9 -10   9      136.13      134.05     13.59 o 
  -8  -9   9        0.73        0.19      4.36 o 
  -7  -9   9      437.46      420.01     14.10 o 
  -6  -9   9      153.02      163.96     12.81 o 
  -5  -9   9     1549.96     1524.44     43.01 o 
  -4  -9   9      674.73      691.90     25.37 o 
  -3  -9   9      983.77      886.00     28.92 o 
  -2  -9   9      442.96      445.30     19.15 o 
  -1  -9   9      501.70      498.86     14.95 o 
   0  -9   9      193.29      188.74      9.18 o 
   1  -9   9      141.74      155.18      8.67 o 
   2  -9   9        1.20       10.26      6.11 o 
   3  -9   9     1400.63     1376.32     28.28 o 
   4  -9   9       88.45       63.69      6.36 o 
   5  -9   9     2188.51     2120.16     39.42 o 
   6  -9   9        2.80        5.63      3.27 o 
   7  -9   9      898.27      878.71     23.77 o 
   8  -9   9        0.20       -4.46      4.46 o 
   9  -9   9        6.60        8.74      6.61 o 
  -8  -8   9        0.27        0.94      4.17 o 
  -7  -8   9       74.65       79.65      7.12 o 
  -6  -8   9       19.83       14.36      8.93 o 
  -5  -8   9        5.09       -0.28      5.11 o 
  -4  -8   9      232.59      238.06     14.36 o 
  -3  -8   9        9.88        6.41      5.15 o 
  -2  -8   9      661.42      676.56     23.82 o 
  -1  -8   9      760.29      809.85     26.34 o 
   0  -8   9     1781.01     1807.16     34.26 o 
   1  -8   9      972.92     1001.17     22.19 o 
   2  -8   9     1522.19     1554.16     53.16 o 
   3  -8   9        0.27       -0.11      1.53 o 
   4  -8   9      349.72      359.18     11.84 o 
   5  -8   9       29.60       26.81      4.78 o 
   6  -8   9      232.48      258.45      8.20 o 
   7  -8   9        2.03       11.40      4.58 o 
   8  -8   9      238.08      257.40     10.85 o 
   9  -8   9      436.69      470.39     21.72 o 
  10  -8   9      144.49      144.15     14.39 o 
  -9  -7   9      377.54      374.29     19.29 o 
  -8  -7   9       69.82       70.39      6.58 o 
  -7  -7   9      220.20      223.50      7.93 o 
  -6  -7   9      167.78      151.85      6.77 o 
  -5  -7   9        0.63        3.76      3.46 o 
  -4  -7   9       39.46       27.94      5.16 o 
  -3  -7   9        6.16        3.54      3.85 o 
  -2  -7   9        6.20        5.83      2.76 o 
  -1  -7   9      733.85      727.96     14.73 o 
   0  -7   9        0.24        1.29      1.85 o 
   1  -7   9     1337.28     1357.71     44.05 o 
   2  -7   9      138.74      122.22      8.76 o 
   3  -7   9       33.27       26.11      4.26 o 
   4  -7   9       17.16       17.57      3.91 o 
   5  -7   9      506.87      499.81     16.88 o 
   6  -7   9      382.69      374.09      9.62 o 
   7  -7   9       24.60       26.19      3.72 o 
   8  -7   9       13.17       14.95      6.27 o 
   9  -7   9      357.36      324.12     17.81 o 
  10  -7   9        1.21        1.31      6.08 o 
  -9  -6   9       39.04       29.35      8.08 o 
  -8  -6   9      226.16      208.43      9.85 o 
  -7  -6   9       65.24       76.07      7.30 o 
  -6  -6   9      594.12      635.41     13.13 o 
  -5  -6   9      457.04      457.84     13.72 o 
  -4  -6   9      321.04      301.31      9.72 o 
  -3  -6   9       69.73       79.17      5.47 o 
  -2  -6   9        2.55        2.18      3.62 o 
  -1  -6   9      453.20      537.18     10.91 o 
   0  -6   9        3.46        2.21      1.57 o 
   1  -6   9      889.74      993.46     15.80 o 
   2  -6   9       88.76       79.21      7.39 o 
   3  -6   9     3519.44     3547.87     58.03 o 
   4  -6   9      818.57      861.42     18.76 o 
   5  -6   9     2485.25     2487.16     41.32 o 
   6  -6   9      965.60     1091.82     18.25 o 
   7  -6   9      400.00      418.50      9.97 o 
   8  -6   9      563.19      530.94     21.45 o 
   9  -6   9       28.86       29.74      7.40 o 
  10  -6   9      103.52       85.74     10.99 o 
  11  -6   9      218.40      231.66     15.83 o 
  -9  -5   9       97.33       64.78     10.01 o 
  -8  -5   9        0.02        1.22      4.01 o 
  -7  -5   9        5.20        1.02      2.93 o 
  -6  -5   9     1624.92     1574.78     24.25 o 
  -5  -5   9      243.89      246.15     14.55 o 
  -4  -5   9      130.76      152.77      7.29 o 
  -3  -5   9      265.49      276.41      8.88 o 
  -2  -5   9       91.60       85.62      4.92 o 
  -1  -5   9      275.88      250.49      6.05 o 
   0  -5   9       93.85       86.89      8.78 o 
   1  -5   9       16.96       32.09      3.09 o 
   2  -5   9       83.26       64.93      7.04 o 
   3  -5   9      733.77      764.59     18.45 o 
   4  -5   9      103.97      135.34      6.67 o 
   5  -5   9       40.01       34.87      3.44 o 
   6  -5   9      267.22      257.23      7.40 o 
   7  -5   9      591.94      557.88     11.43 o 
   8  -5   9      276.05      272.21     14.86 o 
   9  -5   9       13.42       17.18      6.75 o 
  10  -5   9        0.20       -4.51      5.16 o 
  11  -5   9       64.31       61.69      9.99 o 
 -10  -4   9       19.29       13.40      7.54 o 
  -9  -4   9        7.06       19.60      4.90 o 
  -8  -4   9      104.03      110.83      8.11 o 
  -7  -4   9       36.31       43.01      4.71 o 
  -6  -4   9       99.44       94.60      5.46 o 
  -5  -4   9      305.62      308.38      8.27 o 
  -4  -4   9     1637.82     1673.54     60.50 o 
  -3  -4   9      169.44      171.97      7.08 o 
  -2  -4   9       24.96       41.07      8.46 o 
  -1  -4   9      304.80      277.29      8.10 o 
   0  -4   9        3.32       11.86      4.46 o 
   1  -4   9      483.63      486.90     10.79 o 
   2  -4   9       86.18       79.78      7.55 o 
   3  -4   9       95.52       91.59      5.51 o 
   4  -4   9     1244.15     1274.72     19.34 o 
   5  -4   9      203.28      242.01      6.84 o 
   6  -4   9     1356.41     1340.46     20.30 o 
   7  -4   9       30.71       35.76      3.45 o 
   8  -4   9      668.42      626.67     23.09 o 
   9  -4   9        0.05        0.49      4.96 o 
  10  -4   9        0.14       19.55      6.89 o 
  11  -4   9       53.88       51.36      9.19 o 
 -10  -3   9       93.48       90.25     11.91 o 
  -9  -3   9      313.15      313.20     12.17 o 
  -8  -3   9      336.02      307.92     11.45 o 
  -7  -3   9     3979.55     3892.43     51.19 o 
  -6  -3   9     1016.30     1029.14     17.35 o 
  -5  -3   9      756.10      728.85     15.31 o 
  -4  -3   9      443.05      461.09     12.13 o 
  -3  -3   9     1268.78     1222.82     22.35 o 
  -2  -3   9      144.05      147.30      5.02 o 
  -1  -3   9      465.88      477.27     14.87 o 
   0  -3   9      107.26      105.41      8.10 o 
   1  -3   9      668.76      664.99     13.42 o 
   2  -3   9        0.09       -1.50      4.46 o 
   3  -3   9       47.44       52.97     10.44 o 
   4  -3   9       99.34       98.69      4.55 o 
   5  -3   9      333.58      333.57      9.19 o 
   6  -3   9      520.01      499.39      9.85 o 
   7  -3   9     1304.72     1240.78     18.80 o 
   8  -3   9      116.67      106.76     10.43 o 
   9  -3   9     1430.08     1406.31     39.98 o 
  10  -3   9      257.07      268.49     15.70 o 
  11  -3   9        4.98        4.37      5.95 o 
 -10  -2   9       88.48       94.09     12.33 o 
  -9  -2   9       26.47       36.35      5.92 o 
  -8  -2   9      102.53      115.80     11.87 o 
  -7  -2   9       30.15       46.59      5.10 o 
  -6  -2   9       55.77       57.61      6.69 o 
  -5  -2   9       86.40       99.89      5.71 o 
  -4  -2   9      237.45      222.37     11.55 o 
  -3  -2   9      493.31      455.41     17.40 o 
  -2  -2   9     2395.56     2323.82     30.86 o 
  -1  -2   9       19.32       26.86      3.35 o 
   0  -2   9      695.55      832.88     16.00 o 
   1  -2   9      108.88      151.74      5.82 o 
   2  -2   9     1518.68     1580.43     34.39 o 
   3  -2   9      383.94      413.05      9.86 o 
   4  -2   9        8.16       21.28      3.54 o 
   5  -2   9       68.66       65.53      5.79 o 
   6  -2   9      124.53      113.14      8.41 o 
   7  -2   9        0.11        1.64      2.71 o 
   8  -2   9      260.93      283.30     14.68 o 
   9  -2   9      912.67      791.89     26.90 o 
  10  -2   9      279.40      242.28     14.75 o 
  11  -2   9      168.25      161.95     14.30 o 
  12  -2   9      466.23      418.58     21.09 o 
 -10  -1   9      493.82      474.54     23.15 o 
  -9  -1   9       25.19       19.04      7.52 o 
  -8  -1   9      917.59      996.81     32.67 o 
  -7  -1   9        2.35        4.30      5.72 o 
  -6  -1   9      433.98      377.46      9.64 o 
  -5  -1   9     1361.08     1306.55     23.72 o 
  -4  -1   9      100.73       97.58      5.07 o 
  -3  -1   9       94.28       80.65      5.22 o 
  -2  -1   9      636.73      596.74     18.33 o 
  -1  -1   9      790.56      821.46     22.11 o 
   0  -1   9       23.37       10.27      3.27 o 
   1  -1   9     1153.46     1084.44     19.42 o 
   2  -1   9     3009.06     3164.51     38.98 o 
   3  -1   9      218.11      215.27     11.17 o 
   4  -1   9      870.41      938.83     17.29 o 
   5  -1   9       54.28       50.53      3.87 o 
   6  -1   9       65.67       72.78      4.39 o 
   7  -1   9        0.55        6.12      4.46 o 
   8  -1   9      269.14      282.99     14.44 o 
   9  -1   9      127.65      122.03     11.47 o 
  10  -1   9       51.95       56.25      8.85 o 
  11  -1   9      171.58      146.99     13.57 o 
  12  -1   9       65.51       72.17     10.69 o 
 -10   0   9      233.90      256.58     16.96 o 
  -9   0   9       43.67       19.42      7.41 o 
  -8   0   9     1493.77     1340.96     39.91 o 
  -7   0   9       38.78       32.06      7.26 o 
  -6   0   9     1640.94     1559.22     27.84 o 
  -5   0   9       31.23       38.48      3.71 o 
  -4   0   9       10.09       18.48      2.70 o 
  -3   0   9       30.27       25.33      3.38 o 
  -2   0   9      927.34     1217.30     31.07 o 
  -1   0   9      133.09      157.04      8.32 o 
   1   0   9      313.77      348.02      9.50 o 
   2   0   9       76.77       67.82      3.39 o 
   3   0   9      218.52      205.97      6.45 o 
   4   0   9        1.11       -3.56      3.56 o 
   5   0   9        0.64        1.60      3.13 o 
   6   0   9       10.61       13.33      2.21 o 
   7   0   9      165.53      159.32      7.59 o 
   8   0   9       11.14        3.73      3.43 o 
   9   0   9       59.02       67.94      6.43 o 
  10   0   9       67.99       81.54      7.47 o 
  11   0   9        0.45       -1.81      5.28 o 
  12   0   9      152.92      140.61     14.17 o 
 -10   1   9      188.70      204.12     15.38 o 
  -9   1   9      151.75      162.90     14.91 o 
  -8   1   9      379.26      359.76     18.54 o 
  -7   1   9      812.85      829.65     28.16 o 
  -6   1   9       82.26       93.00      9.75 o 
  -5   1   9        5.48        6.50      2.17 o 
  -4   1   9     1559.71     1535.80     21.65 o 
  -3   1   9     3734.11     3721.70     51.64 o 
  -2   1   9     5145.61     5649.08    118.69 o 
  -1   1   9       16.23        9.71      3.64 o 
   0   1   9     1263.70     1250.18     20.15 o 
   1   1   9       54.26       66.54      7.09 o 
   2   1   9      381.32      501.99     19.24 o 
   3   1   9      399.72      447.63      8.21 o 
   4   1   9      253.42      249.66      8.06 o 
   5   1   9       51.60       62.70      3.33 o 
   6   1   9      445.62      421.86      8.14 o 
   7   1   9      369.46      376.87     11.39 o 
   8   1   9      259.99      273.39     10.19 o 
   9   1   9      184.11      189.65      9.06 o 
  10   1   9      194.24      196.31      9.66 o 
  11   1   9        3.38        2.79      4.33 o 
  12   1   9      128.20      115.33      9.20 o 
 -10   2   9       73.65       77.39     11.27 o 
  -9   2   9       72.12       64.05     10.26 o 
  -8   2   9       86.17       93.67     11.27 o 
  -7   2   9      500.25      423.14     18.97 o 
  -6   2   9     1605.82     1494.76     40.91 o 
  -5   2   9     1617.05     1574.28     29.43 o 
  -4   2   9        7.54       15.37      3.30 o 
  -3   2   9     1266.41     1299.24     33.82 o 
  -2   2   9      470.44      446.68     15.59 o 
  -1   2   9     1354.06     1392.41     21.61 o 
   0   2   9      430.18      483.26      9.35 o 
   1   2   9     6108.85     6650.83     94.22 o 
   2   2   9      474.25      437.78     10.29 o 
   3   2   9       49.26       60.79      7.25 o 
   4   2   9       70.92       76.33      6.36 o 
   5   2   9        0.16        2.09      1.65 o 
   6   2   9      844.47      891.36     13.64 o 
   7   2   9      371.84      342.16     10.95 o 
   8   2   9       35.04       40.79      6.06 o 
   9   2   9      134.18      165.51      9.70 o 
  10   2   9        1.84        2.69      5.47 o 
  11   2   9       22.62       27.76      5.46 o 
  12   2   9       26.08       22.30      6.50 o 
 -10   3   9      251.82      270.76     17.52 o 
  -9   3   9        2.37       -1.92      6.13 o 
  -8   3   9       82.87       84.86     10.71 o 
  -7   3   9      577.16      639.94     23.96 o 
  -6   3   9      128.74      101.82     10.01 o 
  -5   3   9      100.77      107.02      7.08 o 
  -4   3   9        0.65       -0.43      2.57 o 
  -3   3   9      130.87      125.79      9.21 o 
  -2   3   9       63.07       47.07      5.93 o 
  -1   3   9      850.28      935.67     25.43 o 
   0   3   9       75.79       58.25      5.65 o 
   1   3   9     2333.76     2417.67     29.83 o 
   2   3   9        0.20        1.77      1.58 o 
   3   3   9     1846.91     1912.40     27.14 o 
   4   3   9       40.17       25.06      3.23 o 
   5   3   9       44.31       38.07      4.71 o 
   6   3   9      799.22      750.88     16.96 o 
   7   3   9      692.57      692.88     16.35 o 
   8   3   9      213.40      203.10      9.09 o 
   9   3   9       91.73       77.19      6.78 o 
  10   3   9       25.52       13.93      4.46 o 
  11   3   9       40.91       31.24      5.64 o 
  12   3   9       44.53       44.79     12.09 o 
 -10   4   9       27.54       25.98      8.91 o 
  -9   4   9       27.30       25.94      8.01 o 
  -8   4   9        3.61       10.87      6.35 o 
  -7   4   9     1106.23     1024.70     32.32 o 
  -6   4   9       11.64       18.83      5.88 o 
  -5   4   9        0.17        3.44      3.09 o 
  -4   4   9      456.65      456.00     12.38 o 
  -3   4   9        1.64        7.62      3.98 o 
  -2   4   9     1117.60     1187.85     31.27 o 
  -1   4   9     4237.33     4398.36     94.28 o 
   0   4   9     3730.10     4109.66     53.71 o 
   1   4   9     2582.66     2606.41     32.04 o 
   2   4   9     1451.57     1555.28     20.69 o 
   3   4   9      427.19      451.04      8.48 o 
   4   4   9       55.45       92.08      5.24 o 
   5   4   9     1135.73     1264.93     23.18 o 
   6   4   9       56.77       71.28      5.44 o 
   7   4   9      323.69      328.36     17.90 o 
   8   4   9      243.30      199.60     12.16 o 
   9   4   9      122.43      131.20      8.53 o 
  10   4   9       27.38       25.37      5.10 o 
  11   4   9      241.89      239.30     16.03 o 
  12   4   9      262.80      256.12     12.12 o 
 -10   5   9        2.22       -5.48      5.79 o 
  -9   5   9       13.76       11.46      7.05 o 
  -8   5   9      409.38      362.41     18.69 o 
  -7   5   9       14.58       16.25      6.09 o 
  -6   5   9      188.89      220.66     13.20 o 
  -5   5   9      557.21      576.65     33.42 o 
  -4   5   9      803.50      823.62     18.21 o 
  -3   5   9       54.25       66.73      7.34 o 
  -2   5   9       92.48      100.36      8.38 o 
  -1   5   9     1102.24     1188.26     31.03 o 
   0   5   9      116.02      102.16      2.88 o 
   1   5   9      499.54      573.18      9.01 o 
   2   5   9     1211.91     1206.07     16.81 o 
   3   5   9       77.53      116.37      4.27 o 
   4   5   9      571.59      486.07     11.26 o 
   5   5   9     1189.20     1219.82     22.62 o 
   6   5   9      792.78      766.50     16.89 o 
   7   5   9      109.50      128.04      7.27 o 
   8   5   9       79.36       74.24      6.46 o 
   9   5   9      333.55      357.66     13.87 o 
  10   5   9       12.61       23.05      5.26 o 
  11   5   9      257.13      251.36     11.48 o 
  12   5   9      157.22      147.23     10.39 o 
 -10   6   9       14.92        8.39      7.18 o 
  -9   6   9      154.28      141.89     13.68 o 
  -8   6   9      164.52      131.80     12.86 o 
  -7   6   9      580.21      553.34     22.20 o 
  -6   6   9     1167.22     1176.68     43.43 o 
  -5   6   9     1285.60     1221.43     46.76 o 
  -4   6   9      495.81      494.17     13.22 o 
  -3   6   9      690.15      685.70     22.00 o 
  -2   6   9       32.37       53.90      6.45 o 
  -1   6   9      211.81      158.59      4.41 o 
   0   6   9     1013.05      849.29     11.90 o 
   1   6   9      375.44      463.21      7.93 o 
   2   6   9       44.00       33.40      2.51 o 
   3   6   9     1478.28     1470.74     20.55 o 
   4   6   9     2493.91     2614.87     41.41 o 
   5   6   9      887.07      829.45     17.22 o 
   6   6   9        6.64        9.95      4.14 o 
   7   6   9        3.10        7.16      3.38 o 
   8   6   9      159.14      147.92     20.38 o 
   9   6   9      269.16      273.99     17.90 o 
  10   6   9     1194.59     1158.30     26.05 o 
  11   6   9      776.05      761.08     20.74 o 
  12   6   9       91.14       99.79      9.06 o 
 -10   7   9       74.14       99.61     12.89 o 
  -9   7   9      260.71      228.62     16.09 o 
  -8   7   9        0.07        5.46      6.48 o 
  -7   7   9      200.79      178.97     13.58 o 
  -6   7   9        5.32        6.80      4.69 o 
  -5   7   9     1337.36     1457.85     28.39 o 
  -4   7   9      104.70       93.70     12.96 o 
  -3   7   9       87.61       81.46      8.33 o 
  -2   7   9      336.27      385.79      8.10 o 
  -1   7   9      113.02      131.61      4.55 o 
   0   7   9       21.21       17.47      2.55 o 
   1   7   9      928.38      935.66     13.69 o 
   2   7   9      248.51      236.40      5.70 o 
   3   7   9     2563.13     2600.33     33.65 o 
   4   7   9       26.05       23.75      3.93 o 
   5   7   9      379.36      396.68     10.94 o 
   6   7   9      200.57      195.53     16.94 o 
   7   7   9     1196.27     1181.19     24.09 o 
   8   7   9     1084.85     1067.86     23.22 o 
   9   7   9       77.95       59.92      6.44 o 
  10   7   9       74.67       73.73     10.28 o 
  11   7   9        0.49        0.09      4.17 o 
  -9   8   9       27.79       27.01      8.40 o 
  -8   8   9        4.08        0.63      6.02 o 
  -7   8   9      535.90      567.03     22.91 o 
  -6   8   9        6.05        8.52      5.48 o 
  -5   8   9      597.84      627.68     16.20 o 
  -4   8   9        0.01        1.17      3.04 o 
  -3   8   9     1482.00     1496.76     39.11 o 
  -2   8   9      747.20      813.99     24.57 o 
  -1   8   9     3127.73     3021.19     46.69 o 
   0   8   9     5716.92     5676.34     84.30 o 
   1   8   9     1265.08     1259.39     17.72 o 
   2   8   9      219.61      234.03      6.99 o 
   3   8   9       46.92       53.91      3.49 o 
   4   8   9       89.86       76.88      5.15 o 
   5   8   9      835.01      795.17     21.47 o 
   6   8   9      199.12      185.82      8.22 o 
   7   8   9      197.02      175.80      8.47 o 
   8   8   9       80.34       95.45     10.63 o 
   9   8   9       15.45        6.45      4.31 o 
  10   8   9      360.57      376.41     13.71 o 
  11   8   9        9.55        3.38      4.60 o 
  -9   9   9       13.81       20.06      8.12 o 
  -8   9   9      626.03      621.78     25.24 o 
  -7   9   9       28.71       23.41      7.12 o 
  -6   9   9      556.75      529.81     15.19 o 
  -5   9   9      253.49      265.09     10.11 o 
  -4   9   9       78.98       66.32      5.98 o 
  -3   9   9     1431.53     1335.33     36.09 o 
  -2   9   9       80.66       79.56      8.13 o 
  -1   9   9      278.57      229.65     11.72 o 
   0   9   9      225.92      264.26     12.17 o 
   1   9   9     1166.85     1188.83     17.20 o 
   2   9   9      537.42      482.91      9.23 o 
   3   9   9      415.56      455.53      9.29 o 
   4   9   9       57.15       60.88      3.93 o 
   5   9   9       52.16       47.55      3.59 o 
   6   9   9      182.40      201.80      8.46 o 
   7   9   9      321.72      296.78     10.83 o 
   8   9   9       17.50       23.29      5.15 o 
   9   9   9      125.40      129.09      8.92 o 
  10   9   9      148.31      126.80      9.25 o 
  11   9   9      379.15      384.63     14.57 o 
  -9  10   9      639.30      729.42     28.52 o 
  -8  10   9       77.31       95.83     11.61 o 
  -7  10   9        5.29       13.98      6.92 o 
  -6  10   9      280.28      264.20     10.78 o 
  -5  10   9      295.74      291.37     10.79 o 
  -4  10   9      322.97      340.96     23.19 o 
  -3  10   9      336.96      334.51     14.95 o 
  -2  10   9       70.66       69.39      7.86 o 
  -1  10   9      644.22      675.07     21.61 o 
   0  10   9       31.51       40.97      3.89 o 
   1  10   9       46.35       60.84      8.10 o 
   2  10   9        0.36        1.86      2.83 o 
   3  10   9      409.66      378.42      8.57 o 
   4  10   9      323.82      374.99      8.73 o 
   5  10   9      189.55      224.44      6.80 o 
   6  10   9       35.11       41.27      5.21 o 
   7  10   9      208.88      242.97      9.89 o 
   8  10   9        0.03        1.99      7.79 o 
   9  10   9      314.35      330.28     12.88 o 
  10  10   9        0.75       -0.14      4.07 o 
  11  10   9      385.61      411.56     16.59 o 
  -8  11   9       17.26        8.08      7.24 o 
  -7  11   9        2.76        3.90      6.27 o 
  -6  11   9       22.38       29.34      5.11 o 
  -5  11   9        9.37       12.86      4.22 o 
  -4  11   9      370.41      359.38     12.45 o 
  -3  11   9      214.52      235.79     13.11 o 
  -2  11   9     1163.95     1159.08     32.22 o 
  -1  11   9        0.36        1.41      3.90 o 
   0  11   9       83.07       64.68      7.13 o 
   1  11   9      223.18      206.92     10.01 o 
   2  11   9        5.42        6.49      2.24 o 
   3  11   9      105.10      100.80      5.10 o 
   4  11   9      117.12       98.47      5.13 o 
   5  11   9      178.29      196.81      6.63 o 
   6  11   9        5.49        2.81      3.74 o 
   7  11   9       26.43       24.28     11.76 o 
   8  11   9       69.18       47.51      6.14 o 
   9  11   9       25.94       17.76      5.15 o 
  10  11   9       21.27       35.98      6.35 o 
  -8  12   9      335.30      320.75     18.36 o 
  -7  12   9       83.84      124.19     12.58 o 
  -6  12   9      190.49      189.20     12.88 o 
  -5  12   9       70.56       81.36      6.88 o 
  -4  12   9        0.70        2.48      4.20 o 
  -3  12   9      309.16      302.41     14.54 o 
  -2  12   9      469.76      440.77     17.48 o 
  -1  12   9      177.23      191.60     11.41 o 
   0  12   9      876.70      860.24     25.99 o 
   1  12   9      461.53      428.62     12.23 o 
   2  12   9      866.32      922.61     16.09 o 
   3  12   9      287.70      274.90     10.09 o 
   4  12   9       49.32       53.78      5.75 o 
   5  12   9       88.37       87.86      5.21 o 
   6  12   9       42.63       44.21      9.94 o 
   7  12   9      595.68      581.69     16.53 o 
   8  12   9      959.26      929.85     24.62 o 
   9  12   9       29.98       27.12      5.72 o 
  10  12   9       85.54      113.78     25.35 o 
  -7  13   9        6.19       10.39      6.32 o 
  -6  13   9       17.06       24.98      7.33 o 
  -5  13   9      117.39      106.82      7.81 o 
  -4  13   9        8.89        3.97      6.21 o 
  -3  13   9       82.03       56.47      7.91 o 
  -2  13   9      702.41      674.38     22.75 o 
  -1  13   9        5.23        8.12      4.74 o 
   0  13   9     1622.56     1621.43     57.50 o 
   1  13   9     1577.38     1619.08     30.85 o 
   2  13   9        3.55        1.98      4.29 o 
   3  13   9     1311.63     1265.59     25.74 o 
   4  13   9       23.73       22.59      3.52 o 
   5  13   9       24.15       28.84      4.93 o 
   6  13   9       22.94       29.20      5.13 o 
   7  13   9      383.99      361.70     12.88 o 
   8  13   9       24.01       33.62      5.88 o 
   9  13   9       38.22       40.03      6.39 o 
  -7  14   9      470.68      489.36     16.58 o 
  -6  14   9      582.32      623.78     24.30 o 
  -5  14   9       33.70       48.44      5.95 o 
  -4  14   9       33.82       36.98      6.40 o 
  -3  14   9      556.48      562.88     14.96 o 
  -2  14   9       53.70       57.34     14.08 o 
  -1  14   9       13.79       13.63      3.96 o 
   0  14   9       42.90       42.32      5.43 o 
   1  14   9       84.76       76.08      9.76 o 
   2  14   9       33.20       24.02      3.61 o 
   3  14   9       41.79       60.27      4.65 o 
   4  14   9      294.33      276.45      8.37 o 
   5  14   9       93.60       99.71      7.51 o 
   6  14   9       44.71       39.70      5.74 o 
   7  14   9      264.81      318.05     12.52 o 
   8  14   9        0.41       -3.16      4.42 o 
   9  14   9       40.36       43.37      9.51 o 
  -6  15   9       26.11       49.79     10.65 o 
  -5  15   9       18.80       16.28      5.17 o 
  -4  15   9       51.25       53.30      6.45 o 
  -3  15   9        0.25       -2.66      2.91 o 
  -2  15   9       82.51       66.79      9.19 o 
  -1  15   9        1.48        7.67      7.52 o 
   0  15   9      418.30      378.11     15.42 o 
   1  15   9      145.85      143.13      8.23 o 
   2  15   9      178.18      166.22      6.98 o 
   3  15   9      201.60      196.54      7.39 o 
   4  15   9      653.85      624.81     19.54 o 
   5  15   9       63.27       82.20      7.26 o 
   6  15   9       54.87       49.31      6.31 o 
   7  15   9       55.67       48.69      6.75 o 
   8  15   9       34.20       35.58      6.19 o 
  -5  16   9       43.89       48.36     10.35 o 
  -4  16   9       32.74       26.06      8.69 o 
  -3  16   9       22.63       13.18      7.78 o 
  -2  16   9      121.80      116.76     13.47 o 
  -1  16   9      244.20      248.57     16.76 o 
   0  16   9      310.77      259.97     17.25 o 
   1  16   9      166.04      163.81     10.17 o 
   2  16   9      546.93      477.45     11.98 o 
   3  16   9        0.64        5.40      3.36 o 
   4  16   9       21.48       25.03      4.11 o 
   5  16   9       22.43       22.01      7.71 o 
   6  16   9        3.37        0.10      5.21 o 
   7  16   9      270.74      318.35     13.17 o 
  -4  17   9        8.43        4.64      7.72 o 
  -3  17   9      274.18      289.17     19.31 o 
  -2  17   9       56.24       58.23     10.78 o 
  -1  17   9      231.78      225.37     16.56 o 
   0  17   9       12.65       15.43      8.07 o 
   1  17   9        0.02        2.14      4.68 o 
   2  17   9      155.25      153.22      7.77 o 
   3  17   9        8.36       17.34      4.08 o 
   4  17   9       33.58       18.65      4.03 o 
   5  17   9        1.34        0.13      6.53 o 
   6  17   9       85.14      106.80     12.84 o 
  -3  18   9       17.52       26.75      9.95 o 
  -2  18   9        1.00        4.68      7.67 o 
  -1  18   9      161.85      160.38     15.97 o 
   0  18   9        0.54        3.51      7.33 o 
   1  18   9        0.04       -2.60      6.66 o 
   2  18   9        0.01        0.90      3.41 o 
   3  18   9        3.11        4.45      3.63 o 
   4  18   9        0.45       -1.00      4.36 o 
   5  18   9        1.61        3.36      6.84 o 
   0  19   9      136.40      146.55     16.08 o 
   1  19   9       21.23       31.28      6.44 o 
   2  19   9      304.45      365.73     18.28 o 
   0 -15  10        5.78        3.51      5.53 o 
   1 -15  10      485.24      510.58     18.03 o 
   2 -15  10       15.84        3.96      8.08 o 
  -3 -14  10       68.86       71.89     11.34 o 
  -2 -14  10       78.60       95.18     12.62 o 
  -1 -14  10      362.15      348.05     14.75 o 
   0 -14  10       37.67       46.51      7.29 o 
   1 -14  10       70.66       58.76      7.72 o 
   2 -14  10       10.32       22.87      6.05 o 
   3 -14  10      157.76      184.08     17.12 o 
   4 -14  10       69.05       65.34     10.25 o 
  -4 -13  10       25.92       25.42      8.10 o 
  -3 -13  10       18.51       17.39      7.76 o 
  -2 -13  10       15.32       17.75      7.72 o 
  -1 -13  10       54.11       57.19     14.30 o 
   0 -13  10        0.02       -0.40      6.42 o 
   1 -13  10      549.93      569.23     18.10 o 
   2 -13  10        0.06        0.81      4.88 o 
   3 -13  10     1194.63     1246.54     29.21 o 
   4 -13  10       15.42        8.07      5.27 o 
   5 -13  10       56.01       55.20      7.29 o 
   6 -13  10       24.41       24.09      6.12 o 
  -5 -12  10        0.47        1.31      6.42 o 
  -4 -12  10      342.57      333.14     19.00 o 
  -3 -12  10      403.60      416.34     21.01 o 
  -2 -12  10        2.38        1.66      6.17 o 
  -1 -12  10     1498.34     1525.30     33.08 o 
   0 -12  10       54.05       61.53      7.28 o 
   1 -12  10      619.41      603.85     18.35 o 
   2 -12  10      137.13      123.12     10.02 o 
   3 -12  10       92.22       93.42      8.39 o 
   4 -12  10       16.47       10.64      4.83 o 
   5 -12  10      203.11      195.93     10.52 o 
   6 -12  10      290.86      297.14     12.71 o 
   7 -12  10      106.18      112.61      7.48 o 
  -6 -11  10      121.71      140.42     13.99 o 
  -5 -11  10       17.15       10.65      6.89 o 
  -4 -11  10      185.66      232.10     15.71 o 
  -3 -11  10       98.50       84.36     10.65 o 
  -2 -11  10     1275.79     1283.47     39.31 o 
  -1 -11  10       18.25       20.78      5.57 o 
   0 -11  10       21.52       16.58      6.88 o 
   1 -11  10       30.24       24.69      6.02 o 
   2 -11  10      940.73      950.90     23.40 o 
   3 -11  10      394.41      402.19     14.13 o 
   4 -11  10       18.75       26.47      7.39 o 
   5 -11  10        9.05       16.91      5.03 o 
   6 -11  10        5.27        4.31      3.72 o 
   7 -11  10       32.88       34.26      8.72 o 
   8 -11  10      200.36      204.62      9.03 o 
  -7 -10  10       21.35        9.51      4.73 o 
  -6 -10  10       17.05       14.31      7.04 o 
  -5 -10  10       51.81       58.93      9.53 o 
  -4 -10  10      376.88      380.36     19.20 o 
  -3 -10  10       30.81       32.76      7.54 o 
  -2 -10  10      409.23      398.05     18.96 o 
  -1 -10  10      453.72      430.45     19.53 o 
   0 -10  10      921.11      830.24     20.96 o 
   1 -10  10      129.47      115.71      8.61 o 
   2 -10  10      270.29      271.13     11.26 o 
   3 -10  10      109.91      127.79      8.74 o 
   4 -10  10       24.99       27.16      6.25 o 
   5 -10  10      279.53      285.82     11.53 o 
   6 -10  10      454.95      399.35     11.16 o 
   7 -10  10       99.57       96.84      7.44 o 
   8 -10  10      173.65      164.57     10.19 o 
  -7  -9  10       86.11       82.82     10.49 o 
  -6  -9  10      436.48      436.91     20.06 o 
  -5  -9  10      240.92      229.71     15.07 o 
  -4  -9  10      109.08      104.39     11.14 o 
  -3  -9  10      381.27      326.28     16.74 o 
  -2  -9  10       30.66       29.73      7.55 o 
  -1  -9  10      632.64      656.93     24.36 o 
   0  -9  10        4.62        7.08      4.28 o 
   1  -9  10     2196.59     2155.65     40.41 o 
   2  -9  10      486.37      450.77     14.18 o 
   3  -9  10      820.79      816.80     20.13 o 
   4  -9  10     1895.94     1820.89     49.69 o 
   5  -9  10       29.84       22.26      4.92 o 
   6  -9  10     1321.94     1264.30     21.95 o 
   7  -9  10       14.11       17.69      3.87 o 
   8  -9  10      109.57       81.89      7.61 o 
   9  -9  10       11.32       23.82      7.65 o 
  -8  -8  10       38.50       72.43     10.22 o 
  -7  -8  10       14.85       11.23      4.48 o 
  -6  -8  10      207.22      200.53      9.58 o 
  -5  -8  10      302.94      282.51     16.16 o 
  -4  -8  10       38.74       39.40      7.78 o 
  -3  -8  10      277.98      292.47     16.01 o 
  -2  -8  10      132.13      122.90     11.28 o 
  -1  -8  10       56.89       67.43      8.63 o 
   0  -8  10       66.57       78.82      9.29 o 
   1  -8  10      379.58      415.23     13.18 o 
   2  -8  10       39.77       44.01      5.54 o 
   3  -8  10       37.92       34.52      7.12 o 
   4  -8  10      149.63      146.95      8.09 o 
   5  -8  10      253.64      249.55     24.63 o 
   6  -8  10      654.71      657.93     13.87 o 
   7  -8  10      129.52      148.62     13.34 o 
   8  -8  10      231.39      257.00     15.95 o 
   9  -8  10      295.23      317.53     18.24 o 
  10  -8  10      549.74      585.73     25.32 o 
  -8  -7  10      160.13      152.14     15.33 o 
  -7  -7  10       46.60       52.98      4.94 o 
  -6  -7  10       55.89       43.71      4.53 o 
  -5  -7  10       22.31       24.77      7.84 o 
  -4  -7  10       27.77       23.41     10.16 o 
  -3  -7  10      209.21      203.35      7.93 o 
  -2  -7  10       62.70       80.51      9.14 o 
  -1  -7  10        3.43        2.42      4.70 o 
   0  -7  10        7.50        4.22      4.98 o 
   1  -7  10       68.55       67.07      6.27 o 
   2  -7  10      149.26      146.34      7.91 o 
   3  -7  10        4.72        3.06      3.39 o 
   4  -7  10       12.91       15.41      4.05 o 
   5  -7  10     1791.18     1765.65     26.84 o 
   6  -7  10      266.07      291.90      8.73 o 
   7  -7  10     2766.92     2763.60     43.50 o 
   8  -7  10        9.00       11.14      6.16 o 
   9  -7  10        9.01        1.28      5.75 o 
  10  -7  10      202.44      237.70     15.94 o 
  -9  -6  10       31.05       47.59      9.61 o 
  -8  -6  10      137.40      156.32     12.83 o 
  -7  -6  10      132.28      142.37      6.91 o 
  -6  -6  10      112.49      131.44      6.47 o 
  -5  -6  10       21.39       28.25      4.56 o 
  -4  -6  10      100.74       97.39      6.51 o 
  -3  -6  10      825.36      795.24     17.29 o 
  -2  -6  10      150.78      164.98      6.93 o 
  -1  -6  10      256.08      332.52      7.23 o 
   0  -6  10     3336.80     3617.69     55.78 o 
   1  -6  10      497.80      509.90     11.42 o 
   2  -6  10       28.36       27.97      4.58 o 
   3  -6  10       27.87       17.11      8.04 o 
   4  -6  10       81.33       89.72      6.61 o 
   5  -6  10      301.45      275.38     11.97 o 
   6  -6  10      753.24      770.56     14.64 o 
   7  -6  10      361.31      359.34     14.09 o 
   8  -6  10        0.14        6.00      5.27 o 
   9  -6  10       98.66       74.13     10.12 o 
  10  -6  10     1027.46     1027.16     34.43 o 
  -9  -5  10        9.23        0.26      6.79 o 
  -8  -5  10       20.44       24.06      5.31 o 
  -7  -5  10       39.63       37.03      5.15 o 
  -6  -5  10        3.31        0.13      2.87 o 
  -5  -5  10       15.89       18.45      4.26 o 
  -4  -5  10     1446.85     1521.71     28.20 o 
  -3  -5  10       14.10       15.50      3.51 o 
  -2  -5  10      130.82      135.44      8.02 o 
  -1  -5  10      533.76      549.57     10.01 o 
   0  -5  10      185.20      187.25      6.67 o 
   1  -5  10       58.20       52.16      3.93 o 
   2  -5  10      283.01      319.20     14.24 o 
   3  -5  10      354.70      378.96     12.96 o 
   4  -5  10     2279.82     2320.66     32.23 o 
   5  -5  10       96.70      100.79      8.15 o 
   6  -5  10     1980.87     1930.54     27.92 o 
   7  -5  10       92.25       78.34      4.90 o 
   8  -5  10      378.09      348.49     17.12 o 
   9  -5  10      363.60      347.57     17.79 o 
  10  -5  10       27.96       30.19      8.09 o 
  11  -5  10       67.02       43.73      9.21 o 
  -9  -4  10      298.03      286.31     12.13 o 
  -8  -4  10      225.65      217.69     10.42 o 
  -7  -4  10      237.20      253.14     10.30 o 
  -6  -4  10      305.38      309.88      8.61 o 
  -5  -4  10       36.15       29.16      3.63 o 
  -4  -4  10       13.38       14.80      3.80 o 
  -3  -4  10       81.80       85.17      4.64 o 
  -2  -4  10     1256.48     1393.72     20.43 o 
  -1  -4  10      232.04      210.84      7.33 o 
   0  -4  10     1697.80     1736.35     29.34 o 
   1  -4  10        0.35        2.76      2.32 o 
   2  -4  10        0.00        1.59      2.25 o 
   3  -4  10       42.94       35.93      5.61 o 
   4  -4  10     1273.19     1301.13     19.94 o 
   5  -4  10      215.78      207.26      9.36 o 
   6  -4  10       16.29       14.39      2.91 o 
   7  -4  10      716.47      695.54     12.96 o 
   8  -4  10      342.78      330.65     16.83 o 
   9  -4  10      184.66      175.88     12.81 o 
  10  -4  10        6.21        6.26      6.05 o 
  11  -4  10        0.17        0.41      6.23 o 
  -9  -3  10      707.85      780.53     20.27 o 
  -8  -3  10       32.28       26.14      8.28 o 
  -7  -3  10      593.40      598.23     16.25 o 
  -6  -3  10       33.68       43.01      4.15 o 
  -5  -3  10      854.65      829.57     18.10 o 
  -4  -3  10        1.32        1.19      3.02 o 
  -3  -3  10       10.33        8.60      2.57 o 
  -2  -3  10      539.76      493.17     11.56 o 
  -1  -3  10      255.95      224.56      8.69 o 
   0  -3  10       99.39      112.29      5.49 o 
   1  -3  10       13.25       13.38      3.81 o 
   2  -3  10       73.99       96.11      5.21 o 
   3  -3  10      686.20      680.35     14.48 o 
   4  -3  10        2.17        4.80      2.57 o 
   5  -3  10      260.96      285.92      8.87 o 
   6  -3  10       43.91       51.73      4.56 o 
   7  -3  10      358.66      316.40     11.68 o 
   8  -3  10      766.80      729.44     25.56 o 
   9  -3  10        0.87        2.91      5.66 o 
  10  -3  10       29.30       34.71      8.04 o 
  11  -3  10       99.61      100.33     12.15 o 
 -10  -2  10       33.61       65.99     11.29 o 
  -9  -2  10        7.78        5.99      4.77 o 
  -8  -2  10      175.79      192.77      9.83 o 
  -7  -2  10       11.28       12.52      6.78 o 
  -6  -2  10      163.45      139.09     10.93 o 
  -5  -2  10     1275.95     1312.60     24.37 o 
  -4  -2  10       80.32       81.33      5.80 o 
  -3  -2  10     2143.70     2168.22     37.54 o 
  -2  -2  10      255.24      255.65      6.72 o 
  -1  -2  10       74.64       83.10      5.69 o 
   0  -2  10       31.18       28.20      3.32 o 
   1  -2  10       42.68       35.37      6.37 o 
   2  -2  10     1696.79     1733.26     28.92 o 
   3  -2  10      655.83      557.17     12.35 o 
   4  -2  10       22.21       22.86      4.22 o 
   5  -2  10       74.80       60.74      4.61 o 
   6  -2  10     1293.73     1270.08     23.07 o 
   7  -2  10       30.87       24.28      6.11 o 
   8  -2  10     1105.59     1106.38     32.91 o 
   9  -2  10      121.60      110.64     11.57 o 
  10  -2  10       92.23       82.33     10.32 o 
  11  -2  10       14.81       21.39      7.75 o 
 -10  -1  10      193.86      267.32     17.58 o 
  -9  -1  10       29.80       27.71      8.40 o 
  -8  -1  10     1028.55      950.28     32.07 o 
  -7  -1  10     2007.68     1957.76     51.77 o 
  -6  -1  10       75.62       78.32      9.23 o 
  -5  -1  10     1014.01     1011.96     19.67 o 
  -4  -1  10     2744.22     2811.80     37.02 o 
  -3  -1  10      683.20      708.81     15.67 o 
  -2  -1  10      673.44      755.08     22.06 o 
  -1  -1  10      599.04      593.05     18.02 o 
   0  -1  10      350.94      370.27     12.89 o 
   1  -1  10       40.89       39.07      3.75 o 
   2  -1  10      221.46      210.58      5.62 o 
   3  -1  10        1.61        5.66      2.32 o 
   4  -1  10     1299.43     1345.96     23.35 o 
   5  -1  10       39.27       36.45      6.44 o 
   6  -1  10       44.38       51.00      4.11 o 
   7  -1  10     3158.09     3218.28     72.80 o 
   8  -1  10      118.38      120.99     10.87 o 
   9  -1  10      952.65      934.28     30.04 o 
  10  -1  10       12.15       20.68      6.72 o 
  11  -1  10        9.29        7.04      5.92 o 
  12  -1  10        4.48        5.58      6.80 o 
 -10   0  10       50.51       64.35     11.22 o 
  -9   0  10       18.68       15.36      7.09 o 
  -8   0  10       20.23       20.43      7.26 o 
  -7   0  10       48.47       56.21      8.96 o 
  -6   0  10       22.77       30.75      6.79 o 
  -5   0  10        7.42       13.52      5.56 o 
  -4   0  10     1489.05     1411.79     24.48 o 
  -3   0  10        0.23        1.60      2.67 o 
  -2   0  10      169.59      141.51      8.74 o 
  -1   0  10      200.07      224.68     10.34 o 
   0   0  10     2768.19     3155.50     68.85 o 
   1   0  10      159.46      162.87      5.82 o 
   2   0  10     4626.16     5254.71     62.69 o 
   3   0  10      530.98      482.86      8.94 o 
   4   0  10     2371.44     2404.10     37.65 o 
   5   0  10       12.34        6.93      2.40 o 
   6   0  10      296.88      329.57      8.67 o 
   7   0  10        0.53       -1.22      4.06 o 
   8   0  10       10.88        5.57      5.15 o 
   9   0  10      128.57      156.64     11.89 o 
  10   0  10      398.13      293.74     16.12 o 
  11   0  10       35.10       37.70      8.16 o 
  12   0  10        8.99        0.35      6.04 o 
 -10   1  10      212.36      218.95     16.13 o 
  -9   1  10      100.25      114.50     12.71 o 
  -8   1  10      372.26      386.37     19.61 o 
  -7   1  10       48.06       52.92      8.69 o 
  -6   1  10      934.69      886.82     28.54 o 
  -5   1  10      800.51      727.16     17.26 o 
  -4   1  10      144.34      140.74      5.31 o 
  -3   1  10      475.08      505.25      9.83 o 
  -2   1  10     3874.93     3852.90     84.05 o 
  -1   1  10       91.87      119.14      8.45 o 
   0   1  10      192.84      164.08      6.24 o 
   1   1  10      958.58      879.92     15.73 o 
   2   1  10     5069.77     5476.17     79.14 o 
   3   1  10     1874.45     1986.44     26.06 o 
   4   1  10      724.68      833.41     15.68 o 
   5   1  10      315.78      308.78      6.91 o 
   6   1  10      104.57      124.44      4.49 o 
   7   1  10        0.52        0.21      3.06 o 
   8   1  10     3817.49     3914.15     80.39 o 
   9   1  10       34.40       24.34      4.79 o 
  10   1  10      219.70      239.89     10.98 o 
  11   1  10       69.96       68.77     11.51 o 
  12   1  10        3.77       16.17      5.36 o 
 -10   2  10      143.01      154.73     15.63 o 
  -9   2  10        6.76        7.90      6.67 o 
  -8   2  10      115.10       94.96     11.06 o 
  -7   2  10      140.88      126.65     11.88 o 
  -6   2  10      606.34      588.06     22.22 o 
  -5   2  10     1582.38     1522.94     44.09 o 
  -4   2  10       27.72       25.63      4.02 o 
  -3   2  10      893.82      859.14     25.51 o 
  -2   2  10      234.70      248.10     11.61 o 
  -1   2  10      301.13      249.42      5.72 o 
   0   2  10      258.83      284.90      6.73 o 
   1   2  10      133.04      107.04      4.44 o 
   2   2  10       28.08       21.83      2.84 o 
   3   2  10       31.23       41.37      2.98 o 
   4   2  10      722.27      817.99     14.25 o 
   5   2  10       58.85       67.35      3.57 o 
   6   2  10      291.81      281.24      6.48 o 
   7   2  10      894.26      856.15     19.05 o 
   8   2  10       24.93       25.20      7.05 o 
   9   2  10      384.77      382.06     27.24 o 
  10   2  10       24.39       27.96      5.30 o 
  11   2  10       95.03      118.10      9.00 o 
  12   2  10        0.28        2.01      4.68 o 
 -10   3  10        0.02        3.92      6.61 o 
  -9   3  10      187.28      177.85     14.16 o 
  -8   3  10       17.52       20.09      7.20 o 
  -7   3  10      924.06      805.88     27.99 o 
  -6   3  10      587.02      625.18     23.15 o 
  -5   3  10      453.54      452.41     13.20 o 
  -4   3  10        9.14       12.08      3.57 o 
  -3   3  10      138.52      182.63     10.56 o 
  -2   3  10      694.75      690.30     21.46 o 
  -1   3  10     1732.93     1758.84     42.65 o 
   0   3  10       39.37       58.47      3.01 o 
   1   3  10     2004.01     2160.17     33.22 o 
   2   3  10      813.67      915.90     13.52 o 
   3   3  10      275.92      230.80      7.78 o 
   4   3  10        3.79       10.20      2.65 o 
   5   3  10      650.44      640.47     15.19 o 
   6   3  10     1294.10     1342.16     25.16 o 
   7   3  10     1969.29     1976.97     38.88 o 
   8   3  10     2102.67     2065.89     47.83 o 
   9   3  10      514.37      521.09     15.14 o 
  10   3  10      313.17      356.20     17.52 o 
  11   3  10       40.55       39.93      6.20 o 
  12   3  10        6.13        3.94      6.00 o 
 -10   4  10        8.20        8.98      7.51 o 
  -9   4  10        0.27       -5.41      5.41 o 
  -8   4  10       43.56       17.16      7.37 o 
  -7   4  10      194.54      158.28     12.24 o 
  -6   4  10      166.39      151.09     11.58 o 
  -5   4  10       47.85       37.99      4.85 o 
  -4   4  10      844.22      840.04     18.69 o 
  -3   4  10      576.98      637.41     21.11 o 
  -2   4  10      112.13      113.90      8.37 o 
  -1   4  10        6.39       16.52      4.33 o 
   0   4  10     3721.53     3482.35     50.90 o 
   1   4  10      522.31      457.14     10.17 o 
   2   4  10      497.20      434.16      7.92 o 
   3   4  10       15.29       14.21      2.21 o 
   4   4  10      347.10      287.01      8.43 o 
   5   4  10      122.31      125.52      6.17 o 
   6   4  10       42.53       43.18      4.70 o 
   7   4  10      247.63      269.01      9.78 o 
   8   4  10      541.93      553.71     16.52 o 
   9   4  10       64.75       57.98      6.20 o 
  10   4  10     1696.74     1588.64     32.22 o 
  11   4  10      325.88      362.60     13.76 o 
  12   4  10      471.83      469.44     16.06 o 
 -10   5  10        1.13        3.75      6.80 o 
  -9   5  10      247.91      219.31     15.55 o 
  -8   5  10       36.75       23.82      7.31 o 
  -7   5  10       21.32       24.54      7.49 o 
  -6   5  10      214.09      154.63      8.40 o 
  -5   5  10      740.52      741.16     20.40 o 
  -4   5  10     1792.50     1738.55     32.02 o 
  -3   5  10        3.79       11.31      4.72 o 
  -2   5  10      445.99      455.28     16.80 o 
  -1   5  10      345.66      345.55     13.81 o 
   0   5  10       58.91       66.35      2.38 o 
   1   5  10      413.62      415.98      7.24 o 
   2   5  10       84.75       67.47      3.26 o 
   3   5  10      354.87      366.60      7.56 o 
   4   5  10     1186.69     1229.00     37.32 o 
   5   5  10     1462.60     1456.47     26.07 o 
   6   5  10      724.01      651.81     15.28 o 
   7   5  10     1492.72     1519.32     28.70 o 
   8   5  10     2051.54     1978.52     36.12 o 
   9   5  10      439.85      393.66     19.37 o 
  10   5  10      281.58      266.70     15.95 o 
  11   5  10       68.06       64.39     13.57 o 
  12   5  10       35.31       49.96      8.36 o 
 -10   6  10      318.62      429.24     22.19 o 
  -9   6  10       22.54       22.43      7.95 o 
  -8   6  10        0.24        6.30      5.91 o 
  -7   6  10      115.45      108.29     11.55 o 
  -6   6  10       32.75       37.39      5.35 o 
  -5   6  10       10.14       11.06      3.92 o 
  -4   6  10       94.15       83.31      6.45 o 
  -3   6  10      840.19      869.98     26.64 o 
  -2   6  10       14.23       11.14      4.36 o 
  -1   6  10      830.90      778.75     23.36 o 
   0   6  10      116.32      142.25      3.54 o 
   1   6  10      665.87      671.43     10.41 o 
   2   6  10      112.09      141.50      4.36 o 
   3   6  10       72.27       85.54      4.20 o 
   4   6  10      373.18      414.08     17.80 o 
   5   6  10     2580.38     2651.22     42.96 o 
   6   6  10      309.85      337.37     10.53 o 
   7   6  10      954.12      914.27     20.06 o 
   8   6  10      280.33      270.93     10.48 o 
   9   6  10       75.52       70.72      6.99 o 
  10   6  10       74.71       74.64      7.57 o 
  11   6  10       37.96       33.35      6.11 o 
  -9   7  10       18.83       17.58      7.66 o 
  -8   7  10       10.98       17.89      7.43 o 
  -7   7  10     1354.96     1354.32     40.13 o 
  -6   7  10       27.08       26.25      4.94 o 
  -5   7  10     1071.74     1171.54     24.76 o 
  -4   7  10      416.75      378.73     12.01 o 
  -3   7  10      121.80      115.32      9.95 o 
  -2   7  10       34.59       28.21      5.63 o 
  -1   7  10     1202.07     1244.04     20.98 o 
   0   7  10       17.31       10.91      2.61 o 
   1   7  10      154.78      194.79      4.90 o 
   2   7  10       14.49       14.14      2.10 o 
   3   7  10      338.83      291.51      6.88 o 
   4   7  10       32.82       36.13      5.09 o 
   5   7  10       19.79       21.32      3.57 o 
   6   7  10      427.84      479.27     13.02 o 
   7   7  10      308.86      319.91     11.08 o 
   8   7  10        7.45       10.44      4.03 o 
   9   7  10      762.66      732.87     28.49 o 
  10   7  10       14.16       24.91      5.48 o 
  11   7  10      384.92      412.41     21.87 o 
  -9   8  10      108.41       91.72     11.83 o 
  -8   8  10      545.21      571.58     24.35 o 
  -7   8  10       52.63       43.52      8.44 o 
  -6   8  10      343.20      357.76     22.51 o 
  -5   8  10     1463.25     1466.39     29.08 o 
  -4   8  10       53.89       62.09      5.94 o 
  -3   8  10     1109.90     1168.72     33.09 o 
  -2   8  10     1760.04     1835.32     45.98 o 
  -1   8  10     1474.44     1444.73     31.72 o 
   0   8  10      715.33      699.83     14.05 o 
   1   8  10      590.87      565.43      9.67 o 
   2   8  10        0.82       12.15      5.80 o 
   3   8  10      701.18      702.08     12.62 o 
   4   8  10       48.81       59.53      4.68 o 
   5   8  10      154.68      173.55      7.30 o 
   6   8  10      432.41      440.21     12.43 o 
   7   8  10      552.46      518.20     14.31 o 
   8   8  10       89.22       83.71      6.98 o 
   9   8  10       19.62       29.86      7.03 o 
  10   8  10        4.75        7.32      5.10 o 
  11   8  10      327.81      346.61     13.81 o 
  -9   9  10      243.66      245.13     16.67 o 
  -8   9  10      306.81      293.22     17.81 o 
  -7   9  10        6.67       10.07      6.41 o 
  -6   9  10      752.48      664.10     17.72 o 
  -5   9  10      222.61      230.99      9.86 o 
  -4   9  10        0.85       10.03      3.80 o 
  -3   9  10       57.42       60.16      7.71 o 
  -2   9  10      244.39      222.82     12.29 o 
  -1   9  10       70.20       48.42      6.52 o 
   0   9  10      203.56      205.45      6.76 o 
   1   9  10       43.50       39.27      2.92 o 
   2   9  10      647.58      661.09     11.44 o 
   3   9  10     1211.01     1259.15     18.95 o 
   4   9  10      680.71      661.32     14.79 o 
   5   9  10       25.64       34.07      3.49 o 
   6   9  10      203.76      201.32      8.75 o 
   7   9  10      132.44      115.81      7.63 o 
   8   9  10        1.62        3.04      4.44 o 
   9   9  10       82.84       69.49      9.07 o 
  10   9  10       76.52       69.52     13.61 o 
  11   9  10       66.99       55.48      7.35 o 
  -8  10  10      105.45      110.22     12.74 o 
  -7  10  10      270.03      263.55     15.93 o 
  -6  10  10       23.74       12.35      4.60 o 
  -5  10  10      469.24      494.64     21.33 o 
  -4  10  10      456.86      446.61     13.34 o 
  -3  10  10      268.43      271.07     14.19 o 
  -2  10  10      129.22      140.60      9.95 o 
  -1  10  10      543.23      512.01     12.28 o 
   0  10  10      948.29      976.06     18.79 o 
   1  10  10      243.51      260.00     11.46 o 
   2  10  10      275.57      291.03      7.13 o 
   3  10  10       35.83       32.35      3.23 o 
   4  10  10       10.69        9.64      3.03 o 
   5  10  10       12.87       23.38      3.19 o 
   6  10  10     1406.54     1422.44     27.70 o 
   7  10  10       15.77       14.88      4.86 o 
   8  10  10      349.95      345.83     16.33 o 
   9  10  10      400.22      408.89     14.09 o 
  10  10  10       55.11       75.24      7.69 o 
  -8  11  10       30.48       21.22      7.94 o 
  -7  11  10       45.82       51.45      9.05 o 
  -6  11  10       61.86       66.37      6.83 o 
  -5  11  10      483.72      462.89     14.26 o 
  -4  11  10       61.54       58.59      5.94 o 
  -3  11  10      117.36      130.32     11.09 o 
  -2  11  10     1324.82     1273.37     35.26 o 
  -1  11  10       10.41       11.58      5.00 o 
   0  11  10       15.49       18.02      3.60 o 
   1  11  10      304.75      342.39      9.90 o 
   2  11  10       52.41       69.27      4.16 o 
   3  11  10       38.36       37.22      3.43 o 
   4  11  10       93.45       92.01      7.81 o 
   5  11  10       27.80       26.21      3.98 o 
   6  11  10       40.85       56.16      5.82 o 
   7  11  10       50.57       48.96      5.94 o 
   8  11  10       41.62       49.63      6.19 o 
   9  11  10      424.07      419.06     16.49 o 
  10  11  10      179.67      176.85     11.12 o 
  -8  12  10        0.21        6.21      7.22 o 
  -7  12  10      784.14      799.86     29.33 o 
  -6  12  10      833.91      809.46     20.41 o 
  -5  12  10       85.01      121.52      8.41 o 
  -4  12  10      311.09      287.44     35.04 o 
  -3  12  10      321.90      339.25     15.95 o 
  -2  12  10       21.26       45.14      7.16 o 
  -1  12  10     1496.77     1496.57     39.67 o 
   0  12  10      137.04      138.58      6.72 o 
   1  12  10      460.24      433.75     23.65 o 
   2  12  10      424.19      378.14     19.34 o 
   3  12  10      510.77      483.86     10.49 o 
   4  12  10       45.79       49.26      4.12 o 
   5  12  10       78.04       78.96      6.31 o 
   6  12  10      488.57      481.97     14.19 o 
   7  12  10       19.26       17.19      4.67 o 
   8  12  10      126.81      139.20      9.47 o 
   9  12  10      342.02      355.64     13.65 o 
  10  12  10      312.40      335.41     19.13 o 
  -7  13  10        1.78       -3.18      6.00 o 
  -6  13  10       43.35       51.42      6.39 o 
  -5  13  10        5.13        6.39     11.23 o 
  -4  13  10       56.31       78.58      6.82 o 
  -3  13  10      228.26      238.28     13.58 o 
  -2  13  10       98.96      103.16     10.06 o 
  -1  13  10      271.92      290.11     14.30 o 
   0  13  10        0.64        1.82      4.62 o 
   1  13  10       35.31       37.98      4.63 o 
   2  13  10        1.85        4.00      2.51 o 
   3  13  10      289.16      283.81      9.63 o 
   4  13  10      199.77      183.84      6.74 o 
   5  13  10      438.49      450.11     15.64 o 
   6  13  10       50.17       47.36      5.77 o 
   7  13  10        1.91        5.26      4.20 o 
   8  13  10        1.24       -4.92      4.92 o 
   9  13  10      159.39      168.11     10.82 o 
  -6  14  10       89.89       68.86      9.97 o 
  -5  14  10      112.86      136.24      9.02 o 
  -4  14  10      317.32      321.19     11.72 o 
  -3  14  10      288.19      311.56     15.38 o 
  -2  14  10       38.14       29.25      6.53 o 
  -1  14  10       44.74       40.36      7.06 o 
   0  14  10      762.11      704.10     20.10 o 
   1  14  10       39.46       44.14      4.31 o 
   2  14  10      996.30      980.97     17.64 o 
   3  14  10       14.02       14.93      4.05 o 
   4  14  10      134.73      110.42      6.07 o 
   5  14  10      426.37      419.08     13.31 o 
   6  14  10       10.06       10.85      4.30 o 
   7  14  10      145.50      135.05      9.34 o 
   8  14  10      215.46      205.82     10.61 o 
   9  14  10       20.73       27.47      6.06 o 
  -6  15  10       28.58       26.78      8.81 o 
  -5  15  10      251.63      266.75     11.27 o 
  -4  15  10       35.34       30.29      5.28 o 
  -3  15  10       42.03       60.54      5.27 o 
  -2  15  10        1.73       -3.62      3.77 o 
  -1  15  10        9.76       13.07      4.65 o 
   0  15  10      157.92      137.22      8.33 o 
   1  15  10      547.23      535.47     15.70 o 
   2  15  10        0.11       -0.76      2.98 o 
   3  15  10      653.77      649.43     17.17 o 
   4  15  10       29.36       30.97      5.87 o 
   5  15  10       68.36       70.36      6.91 o 
   6  15  10       41.02       39.67      5.99 o 
   7  15  10       38.50       40.22      6.35 o 
   8  15  10      308.56      346.83     13.84 o 
  -5  16  10        0.48       -1.51      6.99 o 
  -4  16  10       24.09       25.60      8.67 o 
  -3  16  10      708.19      645.30     28.98 o 
  -2  16  10        9.15        7.52      7.09 o 
  -1  16  10       41.56       42.21      5.86 o 
   0  16  10       10.18       19.34      4.81 o 
   1  16  10       45.44       51.74      4.81 o 
   2  16  10       33.77       38.94      6.33 o 
   3  16  10        1.77        7.66      5.09 o 
   4  16  10      695.43      694.35     18.57 o 
   5  16  10      220.58      213.35     14.95 o 
   6  16  10      259.63      277.55     12.05 o 
   7  16  10       52.01       50.20      7.33 o 
  -4  17  10       11.20        6.60      8.54 o 
  -3  17  10       31.40       42.03     10.56 o 
  -2  17  10       67.84       66.57     11.42 o 
  -1  17  10        7.50       18.98      8.12 o 
   0  17  10      126.50      141.68     15.01 o 
   1  17  10        0.00       -5.22      5.22 o 
   2  17  10      109.36      105.77      8.36 o 
   3  17  10       51.71       34.97      5.67 o 
   4  17  10      132.71      143.74     13.50 o 
   5  17  10       15.89       10.18      6.93 o 
   6  17  10       73.77       76.03     11.45 o 
  -2  18  10       15.17       16.78      8.53 o 
  -1  18  10       50.40       53.41     10.89 o 
   0  18  10       61.89       69.10     11.71 o 
   1  18  10       67.92       71.45     11.43 o 
   2  18  10      493.15      523.44     16.62 o 
   3  18  10       42.73       31.20      5.89 o 
   4  18  10        2.01       -5.67      5.67 o 
  -1 -14  11       34.05       46.03     10.10 o 
   0 -14  11       39.07       40.87      7.25 o 
   1 -14  11      385.66      396.67     15.97 o 
   2 -14  11      123.06      145.09     11.82 o 
   3 -14  11        0.15       -4.74     10.43 o 
  -3 -13  11       30.57       59.89     10.72 o 
  -2 -13  11       79.57       95.75     12.56 o 
  -1 -13  11        6.07        9.64      6.76 o 
   0 -13  11        0.71       -3.78      4.54 o 
   1 -13  11      198.78      192.34     13.45 o 
   2 -13  11        4.11       -2.08      4.67 o 
   3 -13  11      120.38      124.85     10.02 o 
   4 -13  11        1.29       -0.57      4.87 o 
   5 -13  11       45.43       43.06      6.80 o 
  -4 -12  11       81.64       72.26     11.40 o 
  -3 -12  11        0.01        0.44      6.64 o 
  -2 -12  11       22.66       19.33      7.62 o 
  -1 -12  11      200.92      192.79     14.42 o 
   0 -12  11     1185.95     1205.72     28.55 o 
   1 -12  11      203.58      185.14     19.05 o 
   2 -12  11       25.09       22.24      5.94 o 
   3 -12  11      135.25      134.12      9.98 o 
   4 -12  11      104.44      113.76     18.23 o 
   5 -12  11      418.81      460.97     19.35 o 
   6 -12  11       64.73       81.98      8.88 o 
  -5 -11  11       49.72       63.43     10.72 o 
  -4 -11  11      100.65       95.74     11.89 o 
  -3 -11  11       19.98        8.67      6.52 o 
  -2 -11  11        4.90        1.72      5.78 o 
  -1 -11  11       88.11       98.13     11.88 o 
   0 -11  11        4.21        9.57      5.19 o 
   1 -11  11        2.63        2.27      4.51 o 
   2 -11  11      978.70      988.24     35.22 o 
   3 -11  11        8.61       10.79      7.36 o 
   5 -11  11      554.16      517.67     16.43 o 
   6 -11  11      340.80      368.59     14.75 o 
   7 -11  11       54.64       38.17      5.14 o 
  -6 -10  11      110.50      119.53     12.74 o 
  -5 -10  11       89.99       90.59     11.47 o 
  -4 -10  11       34.82       28.10      7.87 o 
  -3 -10  11       88.80       77.28     10.49 o 
  -2 -10  11        3.66       -5.04      5.36 o 
  -1 -10  11        8.39        6.37      6.02 o 
   0 -10  11       83.90       58.59      9.53 o 
   1 -10  11      331.64      328.98     12.74 o 
   2 -10  11      693.33      693.51     19.11 o 
   3 -10  11      323.57      309.98     18.02 o 
   4 -10  11       69.02       67.87      7.24 o 
   5 -10  11      291.49      318.07     22.80 o 
   6 -10  11      132.41      125.85      7.36 o 
   7 -10  11       46.49       49.20      5.32 o 
   8 -10  11       13.42       28.65      7.91 o 
  -7  -9  11       34.91       42.69      6.37 o 
  -6  -9  11       43.36       44.02      8.80 o 
  -5  -9  11       50.07       49.49      9.14 o 
  -4  -9  11      270.39      285.08     16.79 o 
  -3  -9  11      288.29      273.97     15.88 o 
  -2  -9  11      971.06      956.75     31.41 o 
  -1  -9  11       22.06       26.75      7.10 o 
   0  -9  11        6.98        9.74      5.88 o 
   1  -9  11      180.73      181.08      9.69 o 
   2  -9  11      323.84      303.01     12.00 o 
   3  -9  11     2185.40     1928.50     37.31 o 
   4  -9  11       48.22       55.42      6.51 o 
   5  -9  11      737.59      697.34     18.57 o 
   6  -9  11       71.66       78.08      6.00 o 
   7  -9  11      278.94      327.94     10.09 o 
   8  -9  11       29.48       37.39      8.64 o 
   9  -9  11      180.72      165.29     15.40 o 
  -7  -8  11       20.62       34.73      8.59 o 
  -6  -8  11       75.19       69.71      8.31 o 
  -5  -8  11      204.14      197.98     14.37 o 
  -4  -8  11        0.62        4.51      5.90 o 
  -3  -8  11      294.95      312.05     16.56 o 
  -2  -8  11      155.77      157.64     12.54 o 
  -1  -8  11       86.17      101.05     10.88 o 
   0  -8  11     1063.18      965.57     30.72 o 
   1  -8  11       20.54       22.03      6.35 o 
   2  -8  11      218.51      224.06     10.02 o 
   4  -8  11      178.38      188.70      9.35 o 
   5  -8  11      326.87      306.10     11.63 o 
   6  -8  11        0.11       -0.15      2.99 o 
   7  -8  11        4.61        4.84      3.31 o 
   8  -8  11       26.21       22.50      7.23 o 
   9  -8  11      144.38      150.90     14.46 o 
  -8  -7  11       36.56       34.74      8.75 o 
  -7  -7  11       25.94       33.91      8.23 o 
  -6  -7  11      463.36      487.88     14.77 o 
  -5  -7  11        9.29       11.68      6.68 o 
  -4  -7  11     1824.55     1868.77     50.28 o 
  -3  -7  11      354.76      329.42     16.74 o 
  -2  -7  11     1547.94     1461.34     41.25 o 
  -1  -7  11      256.66      248.68     14.08 o 
   0  -7  11        5.27       -4.43      4.43 o 
   1  -7  11      103.64      113.71     10.78 o 
   2  -7  11        1.89        1.65      3.78 o 
   3  -7  11      226.47      222.27     10.90 o 
   4  -7  11        5.11        4.34      3.83 o 
   5  -7  11        2.88        1.75      3.14 o 
   6  -7  11        0.21       -0.70      2.94 o 
   7  -7  11      861.07      864.76     16.51 o 
   8  -7  11       92.82       83.74     10.40 o 
   9  -7  11       41.34       22.87      7.54 o 
  10  -7  11       24.40       16.50      7.77 o 
  -8  -6  11       14.55       23.37      5.44 o 
  -7  -6  11       15.03       20.51      6.37 o 
  -6  -6  11      607.36      644.35     13.61 o 
  -5  -6  11      637.15      648.71     16.51 o 
  -4  -6  11      125.31      121.24      7.26 o 
  -3  -6  11      854.44      884.68     18.88 o 
  -2  -6  11      697.99      721.51     16.02 o 
  -1  -6  11      273.22      263.65      6.75 o 
   0  -6  11      558.78      545.31     18.63 o 
   1  -6  11        4.81       15.86      3.26 o 
   2  -6  11       53.08       57.21      7.60 o 
   3  -6  11     1695.98     1729.49     32.62 o 
   4  -6  11      228.21      222.24      9.27 o 
   5  -6  11       28.67       27.70      3.74 o 
   6  -6  11      845.18      888.80     16.35 o 
   7  -6  11        0.02        2.40      2.94 o 
   8  -6  11        0.05        4.84      5.96 o 
   9  -6  11       40.10       14.90      6.75 o 
  10  -6  11       92.32      109.66     12.54 o 
  -9  -5  11      140.30      139.70     15.56 o 
  -8  -5  11      684.52      696.11     18.75 o 
  -7  -5  11      608.02      573.04     16.32 o 
  -6  -5  11      229.72      211.06      9.49 o 
  -5  -5  11     2410.34     2347.83     41.11 o 
  -4  -5  11      779.11      752.57     17.42 o 
  -3  -5  11      520.97      505.98     13.18 o 
  -2  -5  11     1704.96     1776.66     34.98 o 
  -1  -5  11      212.57      208.46      6.04 o 
   0  -5  11       12.69       17.59      3.12 o 
   1  -5  11       30.48       26.74      3.45 o 
   2  -5  11      616.42      615.10     21.03 o 
   3  -5  11      274.47      281.08     13.75 o 
   4  -5  11       66.93       60.54      4.49 o 
   5  -5  11      439.73      427.35     10.00 o 
   6  -5  11      109.23      122.12      5.83 o 
   7  -5  11        0.18        8.32      2.87 o 
   8  -5  11        0.08        0.51      5.30 o 
   9  -5  11       50.58       41.37      8.59 o 
  10  -5  11       12.61        3.55      6.61 o 
  -9  -4  11      328.56      366.65     13.82 o 
  -8  -4  11       61.98       59.18      7.90 o 
  -7  -4  11      206.56      208.60      9.93 o 
  -6  -4  11      165.61      153.25      8.55 o 
  -5  -4  11       78.61       75.56      4.93 o 
  -4  -4  11       22.02       31.95      4.74 o 
  -3  -4  11       79.05       85.69      4.88 o 
  -2  -4  11      389.58      442.30     12.11 o 
  -1  -4  11      996.02      972.72     19.20 o 
   0  -4  11     2641.45     2704.20     43.46 o 
   1  -4  11      286.83      253.30      8.02 o 
   2  -4  11      249.68      277.05      8.76 o 
   3  -4  11       95.04       96.94      8.89 o 
   4  -4  11      327.95      375.43     10.82 o 
   5  -4  11        2.98        5.22      3.15 o 
   6  -4  11       34.12       45.87      4.85 o 
   7  -4  11        0.07       -2.80      2.80 o 
   8  -4  11      495.73      464.00     19.97 o 
   9  -4  11       37.69       57.42      9.00 o 
  10  -4  11      151.19      176.20     13.52 o 
  11  -4  11      135.55      170.16     15.25 o 
  -9  -3  11      207.55      239.62     16.59 o 
  -8  -3  11      168.95      191.43     15.38 o 
  -7  -3  11      141.30      145.94     13.24 o 
  -6  -3  11      490.70      493.80     14.38 o 
  -5  -3  11     1306.98     1242.67     23.46 o 
  -4  -3  11       31.78       37.03      4.76 o 
  -3  -3  11       40.83       46.68      3.89 o 
  -2  -3  11       90.44       73.48      4.31 o 
  -1  -3  11      357.69      349.71      9.89 o 
   0  -3  11       31.59       24.94      3.60 o 
   1  -3  11      817.68      787.69     16.00 o 
   2  -3  11       87.59       89.77      5.26 o 
   3  -3  11      100.70      113.34      5.95 o 
   4  -3  11      109.30      130.47      6.53 o 
   5  -3  11      460.87      436.12     11.58 o 
   6  -3  11        3.49       -0.99      2.71 o 
   7  -3  11      102.87      110.29     10.55 o 
   8  -3  11        0.01       -2.27      4.87 o 
   9  -3  11      175.14      138.17     12.65 o 
  10  -3  11       72.22       55.92      9.25 o 
  11  -3  11       69.23       93.13     11.90 o 
  -9  -2  11       33.72       35.50      6.27 o 
  -8  -2  11       34.75       34.12      6.06 o 
  -7  -2  11      707.25      723.68     18.44 o 
  -6  -2  11      219.00      211.54     13.16 o 
  -5  -2  11     3309.47     3378.46     77.96 o 
  -4  -2  11       35.36       26.99      4.13 o 
  -3  -2  11     1064.37     1013.38     20.27 o 
  -2  -2  11       61.76       60.43      5.10 o 
  -1  -2  11       80.33       94.94     10.81 o 
   0  -2  11     1878.34     1956.28     32.87 o 
   1  -2  11      174.22      211.43      7.44 o 
   2  -2  11      205.80      224.87      7.46 o 
   3  -2  11      633.87      658.99     16.73 o 
   4  -2  11      516.49      508.44     12.19 o 
   5  -2  11     1881.20     1836.20     31.09 o 
   6  -2  11        0.56       -0.78      2.65 o 
   7  -2  11      505.12      546.79     20.69 o 
   8  -2  11     1132.58     1143.07     33.98 o 
   9  -2  11      234.19      223.40     14.45 o 
  10  -2  11        4.96       -2.58      4.92 o 
  11  -2  11       68.49       75.17     11.36 o 
  -9  -1  11       39.59       55.77      9.99 o 
  -8  -1  11      741.00      739.94     27.58 o 
  -7  -1  11      259.91      255.14     15.59 o 
  -6  -1  11      932.67      908.73     29.45 o 
  -5  -1  11      265.88      253.23     13.68 o 
  -4  -1  11      299.65      318.29      7.64 o 
  -3  -1  11      351.99      355.42     10.42 o 
  -2  -1  11     6586.04     6800.08    142.28 o 
  -1  -1  11      565.35      565.12     17.94 o 
   0  -1  11       17.57       15.91      3.16 o 
   1  -1  11       33.33       32.34      8.55 o 
   2  -1  11     1285.88     1316.32     18.81 o 
   3  -1  11     2806.96     2720.82     34.86 o 
   4  -1  11      299.26      313.40      8.89 o 
   5  -1  11     2944.79     3027.08     47.15 o 
   6  -1  11       77.52       80.40      5.15 o 
   7  -1  11       21.38       18.39      5.71 o 
   8  -1  11      567.66      549.43     21.17 o 
   9  -1  11       12.48       21.62      6.54 o 
  10  -1  11        1.07        2.66      5.82 o 
  11  -1  11      397.04      432.55     20.86 o 
  -9   0  11        5.42        9.82      7.44 o 
  -8   0  11      130.67      128.01     12.73 o 
  -7   0  11      102.29      113.32     11.88 o 
  -6   0  11       51.71       46.26      8.32 o 
  -5   0  11       27.06       26.65      6.40 o 
  -4   0  11     3701.81     3441.36    334.85 o 
  -3   0  11       71.60       57.91      5.06 o 
  -2   0  11        0.75        9.23      4.29 o 
  -1   0  11       53.90       58.15      6.51 o 
   0   0  11      400.42      499.24     16.57 o 
   1   0  11      407.91      410.01     16.56 o 
   2   0  11       11.63       16.37      2.37 o 
   3   0  11      384.25      341.99      7.53 o 
   4   0  11      594.97      571.20     12.55 o 
   5   0  11       15.06       10.54      2.74 o 
   6   0  11      338.70      324.75      8.93 o 
   7   0  11       36.54       36.88      6.68 o 
   8   0  11       49.04       60.36      8.34 o 
   9   0  11       13.55       25.58      6.90 o 
  10   0  11      298.41      306.99     17.04 o 
  11   0  11       14.36       23.31      7.83 o 
  -9   1  11       50.80       52.47      9.68 o 
  -8   1  11      358.12      282.34     16.58 o 
  -7   1  11      753.64      688.91     25.75 o 
  -6   1  11       20.13       25.56      6.85 o 
  -5   1  11      869.68      847.41     19.50 o 
  -4   1  11     4766.38     4611.51     72.50 o 
  -3   1  11        2.06        4.29      1.55 o 
  -2   1  11       34.32       37.00      6.04 o 
  -1   1  11       10.43        9.58      4.18 o 
   0   1  11      317.36      291.17      7.26 o 
   1   1  11       69.98       52.13      4.32 o 
   2   1  11     1856.70     1963.08     31.44 o 
   3   1  11     1183.91     1220.36     17.69 o 
   4   1  11     2653.41     2782.42     42.98 o 
   5   1  11        0.00       -2.95      4.42 o 
   6   1  11      410.47      439.93     23.53 o 
   7   1  11      904.95      862.55     19.30 o 
   8   1  11        3.69        7.81      3.83 o 
   9   1  11      206.71      174.19     18.58 o 
  10   1  11      442.57      377.18     13.34 o 
  11   1  11      111.67      136.45     13.56 o 
  12   1  11       91.97       90.64     11.84 o 
 -10   2  11       11.22       -4.90      6.73 o 
  -9   2  11       51.37       35.34      8.52 o 
  -8   2  11      550.49      449.52     21.10 o 
  -7   2  11      887.93      915.68     30.76 o 
  -6   2  11      288.53      220.84     13.83 o 
  -5   2  11     1038.28     1021.75     24.07 o 
  -4   2  11        1.39        0.69      5.77 o 
  -3   2  11       31.35       35.75      6.20 o 
  -2   2  11      191.17      201.42     10.83 o 
  -1   2  11      424.31      453.74      8.98 o 
   0   2  11     2035.08     2215.81     33.98 o 
   1   2  11     2254.75     2330.22     62.99 o 
   2   2  11      832.98      860.79     16.13 o 
   3   2  11        3.03        3.40      2.22 o 
   4   2  11      301.82      369.08      7.74 o 
   5   2  11     1698.23     1547.95     21.75 o 
   6   2  11        4.42        3.58      2.99 o 
   7   2  11      519.07      512.01     13.94 o 
   8   2  11      125.12      117.95     13.21 o 
   9   2  11       53.80       55.48     11.91 o 
  10   2  11       35.99       34.13      8.77 o 
  11   2  11        2.25        1.47      4.25 o 
  12   2  11       35.82       57.09     11.41 o 
  -9   3  11      575.07      576.92     25.21 o 
  -8   3  11      288.57      277.93     16.59 o 
  -7   3  11      194.73      190.71     13.54 o 
  -6   3  11      103.50      132.51     12.12 o 
  -5   3  11      983.70      994.28     21.90 o 
  -4   3  11      163.14      175.87      8.52 o 
  -3   3  11       48.11       46.69      6.74 o 
  -2   3  11      330.81      333.07     14.19 o 
  -1   3  11       19.88       17.55      4.57 o 
   0   3  11        0.28        6.62      2.28 o 
   1   3  11      464.65      529.04     10.89 o 
   2   3  11      121.85      128.31      5.48 o 
   3   3  11     4456.46     4473.35     54.65 o 
   4   3  11        1.76        0.23      2.31 o 
   5   3  11     1118.55     1161.87     17.17 o 
   6   3  11      680.08      696.79     16.05 o 
   7   3  11      352.13      310.89     10.60 o 
   8   3  11      475.98      500.02     30.09 o 
   9   3  11       15.82        9.39      4.24 o 
  10   3  11      131.88      140.17      9.59 o 
  11   3  11       26.55       39.97      6.11 o 
  12   3  11       31.91       42.53      6.80 o 
  -9   4  11       84.38       67.75     10.64 o 
  -8   4  11       90.25       87.66     11.06 o 
  -7   4  11      156.16      169.12     12.91 o 
  -6   4  11      493.37      456.49     14.17 o 
  -5   4  11      107.82      121.96     12.68 o 
  -4   4  11     2106.60     2158.18     38.29 o 
  -3   4  11      239.83      276.59     13.48 o 
  -2   4  11        7.69       12.95      4.93 o 
  -1   4  11      131.67      130.79      8.89 o 
   0   4  11        0.89        5.28      1.62 o 
   1   4  11      216.26      249.85      6.73 o 
   2   4  11      155.26      154.71      5.23 o 
   3   4  11       79.17       97.36      4.18 o 
   4   4  11      109.65      105.31      5.37 o 
   5   4  11       25.56       37.71      7.74 o 
   6   4  11       54.35       51.00      4.92 o 
   7   4  11        0.02       -2.96      3.01 o 
   8   4  11       18.17       20.34      4.59 o 
   9   4  11       99.83       97.90     17.72 o 
  10   4  11      145.37      138.25      9.30 o 
  11   4  11        6.24       28.67     10.72 o 
  12   4  11      364.47      369.96     40.35 o 
  -9   5  11       99.78       98.13     12.40 o 
  -8   5  11       29.26       29.25      8.46 o 
  -7   5  11      155.01      152.68     13.66 o 
  -6   5  11      233.41      235.62     10.20 o 
  -5   5  11      154.89      147.87      8.44 o 
  -4   5  11     1207.61     1282.52     25.79 o 
  -3   5  11      297.06      329.04     15.26 o 
  -2   5  11       58.52       55.52      6.98 o 
  -1   5  11        0.10        1.83      3.57 o 
   0   5  11        9.21        8.29      1.67 o 
   1   5  11      863.96      826.36     17.76 o 
   2   5  11       26.17       17.01      2.14 o 
   3   5  11       38.29       56.33      4.73 o 
   4   5  11      297.07      294.26      8.56 o 
   5   5  11      796.92      810.68     16.96 o 
   6   5  11      275.65      277.21      9.43 o 
   7   5  11       96.52       96.00     12.84 o 
   8   5  11     1832.72     1877.39     34.86 o 
   9   5  11      783.15      740.35     21.78 o 
  10   5  11      336.77      303.95     12.22 o 
  11   5  11      246.09      246.24     11.64 o 
  -9   6  11       13.32        9.32      7.27 o 
  -8   6  11       24.04       28.96      8.32 o 
  -7   6  11       99.66       88.37     11.13 o 
  -6   6  11     2171.85     2147.52     73.55 o 
  -5   6  11      447.38      435.95     13.46 o 
  -4   6  11      350.62      358.87     11.66 o 
  -3   6  11      940.21      931.26     28.56 o 
  -2   6  11      465.28      423.64     16.90 o 
  -1   6  11      995.61     1053.43     29.65 o 
   0   6  11        8.62        2.66      1.15 o 
   1   6  11     3219.00     3342.99     40.97 o 
   2   6  11       88.12       73.45      3.45 o 
   3   6  11      448.96      420.82      8.54 o 
   4   6  11        4.53        3.24      2.37 o 
   5   6  11      349.47      299.06     10.36 o 
   6   6  11      224.06      192.05      9.54 o 
   7   6  11        4.08       -5.73      5.73 o 
   8   6  11      626.86      599.89     16.10 o 
   9   6  11      234.60      230.90     10.33 o 
  10   6  11      675.50      662.99     18.58 o 
  11   6  11      404.72      420.10     26.59 o 
  -9   7  11      204.88      205.24     15.38 o 
  -8   7  11       12.38       11.95      7.54 o 
  -7   7  11      182.29      209.06     14.39 o 
  -6   7  11       49.70       52.77      6.27 o 
  -5   7  11     1870.49     1929.07     36.11 o 
  -4   7  11        6.07       14.10      5.70 o 
  -3   7  11       29.50       32.08      6.45 o 
  -2   7  11      329.30      278.06     13.69 o 
  -1   7  11      240.91      277.01     13.37 o 
   0   7  11      227.64      230.96      7.07 o 
   1   7  11       95.11      124.80      4.42 o 
   2   7  11      210.41      226.27      5.72 o 
   3   7  11     3793.03     3842.17     47.98 o 
   4   7  11      260.15      269.81      8.42 o 
   5   7  11      965.04      957.54     26.98 o 
   6   7  11       76.46       81.49      6.02 o 
   7   7  11       11.64       16.20      4.85 o 
   8   7  11       13.78        7.50      4.01 o 
   9   7  11       75.50       79.23      7.27 o 
  10   7  11      180.29      174.95     14.40 o 
  11   7  11      271.96      243.94     15.99 o 
  -9   8  11        1.77        0.57      7.12 o 
  -8   8  11       81.54       90.88     11.67 o 
  -7   8  11      114.51      126.79     12.68 o 
  -6   8  11      874.79      819.55     20.45 o 
  -5   8  11       32.65       26.08      6.19 o 
  -4   8  11      591.01      579.49     15.53 o 
  -3   8  11      598.81      610.10     21.83 o 
  -2   8  11      900.21      914.43     27.71 o 
  -1   8  11       23.39       22.64      5.56 o 
   0   8  11     2382.84     2358.43     37.88 o 
   1   8  11      319.48      322.77      6.74 o 
   2   8  11     5465.33     5443.39     65.75 o 
   3   8  11      202.67      194.97      5.83 o 
   4   8  11      113.51       90.13      5.62 o 
   5   8  11      458.41      459.97     12.29 o 
   6   8  11      298.34      298.30     10.20 o 
   7   8  11        1.52        4.10      3.51 o 
   8   8  11        2.74       -0.20      3.54 o 
   9   8  11        0.78        7.47      4.45 o 
  10   8  11       27.59       32.21      8.47 o 
  11   8  11      212.63      243.86     11.91 o 
  -8   9  11        8.92       14.63      7.70 o 
  -7   9  11      296.98      321.28     17.86 o 
  -6   9  11     1196.87     1164.91     25.91 o 
  -5   9  11      297.45      302.55     11.50 o 
  -4   9  11     1408.70     1337.35     33.34 o 
  -3   9  11        0.01        2.57      4.59 o 
  -2   9  11        0.46        0.21      4.13 o 
  -1   9  11       51.11       56.28      7.67 o 
   0   9  11        4.05        7.78      2.46 o 
   1   9  11       86.51       82.99      3.81 o 
   2   9  11       13.60       18.36      2.48 o 
   3   9  11       10.51       11.47      3.73 o 
   4   9  11       13.34       22.21      3.59 o 
   5   9  11      124.61      114.11      6.53 o 
   6   9  11      819.20      803.09     34.19 o 
   7   9  11       73.35       98.82      7.25 o 
   8   9  11       20.02       38.86      6.82 o 
   9   9  11      478.87      513.63     15.73 o 
  10   9  11      147.42      160.56     10.43 o 
  11   9  11      347.25      373.49     14.47 o 
  -8  10  11        0.10        2.71      7.08 o 
  -7  10  11      193.69      190.10     14.09 o 
  -6  10  11      492.81      423.41     19.57 o 
  -5  10  11        3.92       11.49      4.22 o 
  -4  10  11      128.45      139.19      8.67 o 
  -3  10  11       71.06       64.43      8.65 o 
  -2  10  11      482.78      458.36     18.27 o 
  -1  10  11     1373.71     1423.29     38.54 o 
   0  10  11      501.32      496.23     11.79 o 
   1  10  11     1552.45     1310.94    152.04 o 
   2  10  11      780.56      811.29     13.60 o 
   3  10  11      671.14      674.07     12.38 o 
   4  10  11        0.72        2.11      4.16 o 
   5  10  11     3212.68     3170.14     51.42 o 
   6  10  11      479.69      472.95     24.51 o 
   7  10  11      408.87      411.84     13.08 o 
   8  10  11      250.04      243.82     10.48 o 
   9  10  11      161.49      173.23     10.02 o 
  10  10  11      445.96      423.99     18.26 o 
  -8  11  11        0.87        0.90      6.29 o 
  -7  11  11       19.86       20.86      7.34 o 
  -6  11  11      785.26      779.10     20.09 o 
  -5  11  11       35.12       26.60      5.20 o 
  -4  11  11      335.00      309.53     20.76 o 
  -3  11  11      861.84      781.85     26.23 o 
  -2  11  11      668.59      676.48     23.60 o 
  -1  11  11      417.47      419.08     17.61 o 
   0  11  11       76.61       67.48      4.93 o 
   1  11  11       66.52       50.70      4.59 o 
   2  11  11       86.52       83.17      4.52 o 
   3  11  11     1623.03     1612.56     23.73 o 
   4  11  11       37.38       28.34      3.42 o 
   5  11  11      203.95      189.78      8.39 o 
   6  11  11        6.18        3.74      3.78 o 
   7  11  11      246.43      248.17     25.20 o 
   8  11  11       50.43       50.17      8.80 o 
   9  11  11       10.82       11.28      4.92 o 
  10  11  11       59.90       55.50      7.19 o 
  -7  12  11      139.97      140.07     13.72 o 
  -6  12  11        3.71        1.78      6.14 o 
  -5  12  11        1.66        1.98      8.86 o 
  -4  12  11      279.59      280.82     11.01 o 
  -3  12  11      243.23      249.47     14.24 o 
  -2  12  11        5.92        5.19      5.04 o 
  -1  12  11      196.51      165.59     11.09 o 
   0  12  11     2398.65     2383.83     58.12 o 
   1  12  11     1196.78     1086.07     21.60 o 
   2  12  11     1260.70     1291.34     24.97 o 
   3  12  11      324.94      327.20     14.02 o 
   4  12  11        3.16        6.64      3.15 o 
   5  12  11      239.43      208.38      8.86 o 
   6  12  11      426.70      429.19     13.33 o 
   7  12  11        2.96        0.53      3.88 o 
   8  12  11       85.01       88.08      7.88 o 
   9  12  11       36.31       48.86      6.59 o 
  -7  13  11      317.67      380.19     20.21 o 
  -6  13  11       89.32      105.14      8.46 o 
  -5  13  11        0.43       -0.62      4.05 o 
  -4  13  11       12.83       21.05      4.76 o 
  -3  13  11       39.62       34.81      7.36 o 
  -2  13  11       19.88       11.32      5.51 o 
  -1  13  11        6.31        3.95      4.60 o 
   0  13  11        9.54        2.86      4.64 o 
   1  13  11      152.07      157.44      7.45 o 
   2  13  11      203.44      255.75      9.50 o 
   3  13  11        0.81       -2.31      2.31 o 
   4  13  11       38.32       41.33      5.42 o 
   5  13  11        2.07        2.80      3.63 o 
   6  13  11       72.46       71.38      6.76 o 
   7  13  11       32.49       30.74      5.51 o 
   8  13  11      390.01      398.98     14.20 o 
   9  13  11        1.42        0.03      4.52 o 
  -6  14  11      163.51      151.95      9.95 o 
  -5  14  11      123.98      155.13      9.85 o 
  -4  14  11       65.16       83.41     19.97 o 
  -3  14  11       65.93       61.13      9.01 o 
  -2  14  11      934.93      923.81     29.62 o 
  -1  14  11      633.72      640.91     22.93 o 
   0  14  11      252.63      250.61     14.06 o 
   1  14  11      585.52      569.55     16.35 o 
   2  14  11        4.78        3.75      3.35 o 
   3  14  11        5.42        4.89      3.44 o 
   4  14  11      117.86      136.18      8.59 o 
   5  14  11        5.19       -0.09      3.46 o 
   6  14  11       62.31       60.99      9.62 o 
   7  14  11      114.58      114.10      8.81 o 
   8  14  11      380.47      404.73     14.58 o 
  -5  15  11        1.23       -1.56      4.28 o 
  -4  15  11       17.20        9.20      4.54 o 
  -3  15  11       10.36       14.48      6.47 o 
  -2  15  11        7.95        4.25      5.45 o 
  -1  15  11       53.08       48.90      9.35 o 
   0  15  11       10.55        8.72      4.41 o 
   1  15  11        7.17       10.15      4.54 o 
   2  15  11        4.33        8.53      4.55 o 
   3  15  11        0.06       -0.05      3.37 o 
   4  15  11        1.77        2.02      3.55 o 
   5  15  11       49.01       48.61      5.94 o 
   6  15  11       11.96       17.07      5.03 o 
   7  15  11      138.34      147.60     14.53 o 
   8  15  11       87.03       99.94      8.77 o 
  -4  16  11       88.23       90.52      8.31 o 
  -3  16  11       10.56       18.21      4.86 o 
  -2  16  11        0.03        2.63      4.36 o 
  -1  16  11      271.38      307.44     25.76 o 
   0  16  11      235.59      249.94     12.78 o 
   1  16  11      245.88      254.26     10.77 o 
   2  16  11       29.77       34.02      5.13 o 
   3  16  11       91.44       93.45      7.56 o 
   4  16  11        7.05        7.29      4.11 o 
   5  16  11      365.28      365.88     18.79 o 
   6  16  11       68.40       57.18      6.96 o 
   7  16  11       57.54       63.99      7.47 o 
  -3  17  11      323.33      358.20     22.17 o 
  -2  17  11      135.41      108.96     14.05 o 
  -1  17  11        2.09       -5.66      6.82 o 
   0  17  11        0.44       -2.03      6.18 o 
   1  17  11        2.83        3.40      6.68 o 
   2  17  11       52.89       63.81     10.24 o 
   3  17  11       96.33      116.00      8.55 o 
   4  17  11      252.12      223.12     14.87 o 
   5  17  11       59.74       71.69     10.60 o 
  -1  18  11       23.47       14.16      8.57 o 
   0  18  11       17.36       13.94      8.17 o 
   1  18  11       29.06       31.11      9.17 o 
   2  18  11        9.31       14.92      7.49 o 
   3  18  11       69.45       80.88      7.85 o 
   4  18  11        2.29       -0.62      5.90 o 
  -2 -13  12       51.30       56.48     10.73 o 
  -1 -13  12       63.77       78.16     11.50 o 
   0 -13  12        1.56        0.03      6.28 o 
   1 -13  12        4.67        3.63      5.62 o 
   2 -13  12        3.67       -4.61      6.21 o 
   3 -13  12       72.41       78.41     16.32 o 
   4 -13  12       14.38       14.00      5.65 o 
  -4 -12  12        1.33        4.44      7.09 o 
  -3 -12  12       73.88       48.13      9.63 o 
  -2 -12  12      139.01      188.01     14.88 o 
  -1 -12  12        0.69        3.14      6.45 o 
   0 -12  12       42.17       36.00      8.77 o 
   1 -12  12      105.31      126.02      9.97 o 
   2 -12  12       43.85       45.58      7.14 o 
   3 -12  12       95.04      116.11      9.86 o 
   4 -12  12      491.86      342.70     19.99 o 
   5 -12  12       14.64       31.40      9.48 o 
  -5 -11  12      397.63      398.23     21.07 o 
  -4 -11  12       56.62       47.84      9.47 o 
  -3 -11  12       18.17       12.78      7.31 o 
  -2 -11  12       10.10        9.40      7.15 o 
  -1 -11  12       24.95       31.42      8.14 o 
   0 -11  12        1.72        7.74      6.41 o 
   1 -11  12       83.32       83.93     10.99 o 
   2 -11  12      116.40      125.39      9.55 o 
   3 -11  12        2.13        7.35      5.32 o 
   4 -11  12      190.32      191.04     14.22 o 
   5 -11  12      102.60      104.79      8.85 o 
   6 -11  12        0.56        6.36      3.94 o 
   7 -11  12       63.53       51.36      5.72 o 
  -5 -10  12      114.01      100.84     12.54 o 
  -4 -10  12        0.88        3.26      6.34 o 
  -3 -10  12       51.32       38.78      8.51 o 
  -2 -10  12      280.39      299.40     17.23 o 
  -1 -10  12      290.32      296.41     16.96 o 
   0 -10  12      148.84       98.26     11.40 o 
   1 -10  12        0.38        6.09      6.22 o 
   2 -10  12        2.39        5.98      4.70 o 
   3 -10  12      846.98      810.19     21.20 o 
   4 -10  12      474.90      496.72     15.94 o 
   5 -10  12       53.53       49.17     11.49 o 
   6 -10  12        4.59        1.99      4.41 o 
   7 -10  12      355.68      352.36     11.02 o 
  -6  -9  12      199.01      202.35     14.81 o 
  -5  -9  12      306.71      326.28     18.67 o 
  -4  -9  12       11.56        7.06      6.08 o 
  -3  -9  12      234.66      271.14     16.14 o 
  -2  -9  12       14.59        8.51      5.73 o 
  -1  -9  12      209.92      225.89     15.03 o 
   0  -9  12      107.07      105.41     11.19 o 
   1  -9  12       21.76       13.20      6.82 o 
   2  -9  12      555.66      529.65     22.08 o 
   3  -9  12       40.98       38.70      7.92 o 
   4  -9  12        8.16       10.78      4.76 o 
   5  -9  12      199.01      177.13      9.92 o 
   6  -9  12      214.31      221.65      8.61 o 
   7  -9  12      142.29      141.73      7.67 o 
   8  -9  12        0.33       -1.77      6.16 o 
  -7  -8  12       12.39       13.36      7.43 o 
  -6  -8  12        0.00       -5.61      5.61 o 
  -5  -8  12      134.27      136.84     13.19 o 
  -4  -8  12      279.14      293.63     17.11 o 
  -3  -8  12        5.53       13.49      6.97 o 
  -2  -8  12      220.90      221.80     14.24 o 
  -1  -8  12      697.55      674.34     25.16 o 
   0  -8  12       47.36       43.67      7.87 o 
   1  -8  12      383.17      360.54     17.47 o 
   2  -8  12      354.54      357.31     17.60 o 
   3  -8  12     1192.94     1219.06     36.53 o 
   4  -8  12      695.18      716.64     18.56 o 
   5  -8  12      226.94      237.37      8.44 o 
   6  -8  12       27.15       21.66      4.09 o 
   7  -8  12        1.83        6.20      3.47 o 
   8  -8  12        6.18       -3.76      5.76 o 
   9  -8  12       41.06       64.62     10.30 o 
  -7  -7  12       29.46       22.81      8.14 o 
  -6  -7  12        1.84        0.46      5.84 o 
  -5  -7  12      197.64      209.49     14.93 o 
  -4  -7  12        0.33        2.54      6.15 o 
  -3  -7  12       31.97       29.40      7.85 o 
  -2  -7  12       42.41       39.61      8.11 o 
  -1  -7  12      418.69      376.77     18.20 o 
   0  -7  12       12.47        5.16      5.62 o 
   1  -7  12     1180.70     1099.74     33.48 o 
   2  -7  12      376.43      354.74     16.75 o 
   3  -7  12      342.18      327.10     15.95 o 
   4  -7  12      231.32      230.73     10.25 o 
   5  -7  12      333.00      329.68      9.77 o 
   6  -7  12       15.18       16.30      3.68 o 
   7  -7  12       61.87       64.84      5.30 o 
   8  -7  12        0.29       -4.38      5.28 o 
   9  -7  12      222.85      193.97     14.55 o 
  -8  -6  12      153.31      175.24     17.72 o 
  -7  -6  12       29.76       21.48      5.19 o 
  -6  -6  12       39.33       45.69      8.37 o 
  -5  -6  12      524.27      503.85     14.55 o 
  -4  -6  12      450.44      441.09     13.03 o 
  -3  -6  12       32.86       30.85      4.67 o 
  -2  -6  12     4281.03     4186.72     65.70 o 
  -1  -6  12       58.69       64.70     11.22 o 
   0  -6  12     2264.07     2206.81     55.62 o 
   1  -6  12       31.78       41.72      7.34 o 
   2  -6  12      980.09      915.18     28.81 o 
   3  -6  12      322.17      328.43     15.50 o 
   4  -6  12      175.40      148.53     10.71 o 
   5  -6  12      364.87      376.04      9.98 o 
   6  -6  12      545.02      529.94     12.05 o 
   7  -6  12        3.49        8.82      3.25 o 
   8  -6  12       90.92       65.19      9.48 o 
   9  -6  12        0.77        0.67      5.94 o 
  10  -6  12        7.47       27.11      8.08 o 
  -8  -5  12       20.29       20.57      5.55 o 
  -7  -5  12        0.77       -2.25      7.62 o
[truncated: 163,752 more chars]
